# Supplementary material for: Poly[[tetra­kis­(μ-2-anilinobenzoato-κ2 O:O′)tetra-μ1,1,1-azido-tetra-μ1,1-azido-octa­methano­lhexa­nickel(II)] methanol hexa­solvate]
Source: Acta Crystallogr Sect E Struct Rep Online. 2011 Feb 5;67(Pt 3):m307–8. doi: 10.1107/S1600536811003473 (PMC3051959; doi:10.1107/S1600536811003473)
Supplement: Supplementary file 1 [file e-67-0m307-sup1.cif]

##############################################################################
###                                                                        ###
###        Electronic paper (Acta Crystallographica Section E)             ###
###                                                                        ###
##############################################################################
#                                                                            #
# This CIF contains the data in a paper accepted for publication in Acta     #
# Crystallographica Section E. It conforms to the requirements of Notes      #
# for Authors for Section E, and has been peer reviewed under the auspices   #
# of the IUCr Commission on Journals.                                        #
#                                                                            #
# Full details of the Crystallographic Information File format               #
# are given in the paper "The Crystallographic Information File (CIF):       #
# a New Standard Archive File for Crystallography" by S. R. Hall, F. H.      #
# Allen and I. D. Brown [Acta Cryst. (1991), A47, 655-685].                  #
#                                                                            #
# The current version of the core CIF dictionary is obtainable from          #
# ftp://ftp.iucr.org/pub/cif_core.dic. The current version number is 2.4.    #
#                                                                            #
# Software is freely available for graphical display of the structure(s) in  #
# this CIF.  For information consult the CIF home page http://www.iucr.org/  #
# cif/home.html                                                              #
#                                                                            #
# This file may be used for bona fide research purposes within the           #
# scientific community so long as proper attribution is given to the journal # 
# article from which it was obtained.                                        #
#                                                                            #
##############################################################################
                                             
data_I
_audit_creation_method     SHELXL-97
_chemical_name_systematic
;
Poly[[tetrakis(\m-2-anilinobenzoato-\k^2^<i>O</i>:<i>O</i>')tetra-\m~1,1,1~-
azido-tetra-\m~1,1~-azido-octamethanolhexanickel(II)] methanol hexasolvate]
;
_chemical_name_common     ?
_chemical_formula_moiety     'C60 H72 N28 Ni6 O16, 6(C H4 O)'
_chemical_formula_sum     'C66 H96 N28 Ni6 O22'
_chemical_formula_iupac     '[Ni6 (C13 H10 N O2)4 (N3)8 (C H4 O)8], 6C H4 O'
_chemical_formula_weight     1985.97
_chemical_melting_point     ?
_symmetry_cell_setting     monoclinic
_symmetry_space_group_name_H-M     'P 21/c'
_symmetry_space_group_name_Hall     '-P 2ybc'
loop_
    _symmetry_equiv_pos_as_xyz
    'x, y, z'
    '-x, y+1/2, -z+1/2'
    '-x, -y, -z'
    'x, -y-1/2, z-1/2'
_cell_length_a     11.82300(10)
_cell_length_b     14.6051(2)
_cell_length_c     26.3997(4)
_cell_angle_alpha     90.00
_cell_angle_beta     105.3680(10)
_cell_angle_gamma     90.00
_cell_volume     4395.60(10)
_cell_formula_units_Z     2
_cell_measurement_reflns_used     62970
_cell_measurement_theta_min     3.395
_cell_measurement_theta_max     25.028
_cell_measurement_temperature     293(2)
_cell_special_details     ?
_exptl_crystal_description     'block'
_exptl_crystal_colour     'green'
_exptl_crystal_size_max     0.6
_exptl_crystal_size_mid     0.5
_exptl_crystal_size_min     0.4
_exptl_crystal_density_diffrn     1.500
_exptl_crystal_density_meas     ?
_exptl_crystal_density_method     'not measured'
_exptl_crystal_F_000     2064
_exptl_absorpt_coefficient_mu     1.342
_exptl_absorpt_correction_type     multi-scan
_exptl_absorpt_process_details     '(<i>REQAB</i>; Jacobson, 1998)'
_exptl_absorpt_correction_T_min     0.461
_exptl_absorpt_correction_T_max     0.597
_exptl_special_details
;
;
_diffrn_ambient_temperature     293(2)
_diffrn_radiation_type     MoK\a
_diffrn_radiation_wavelength     0.71073
_diffrn_radiation_source     'fine-focus sealed tube'
_diffrn_radiation_monochromator     graphite
_diffrn_measurement_device_type     'Rigaku Saturn CCD'
_diffrn_measurement_method     '\w and \f'
_diffrn_detector_area_resol_mean     0.76
_diffrn_reflns_number     51748
_diffrn_reflns_av_R_equivalents     0.0947
_diffrn_reflns_av_sigmaI/netI     0.0666
_diffrn_reflns_theta_min     3.47
_diffrn_reflns_theta_max     25.10
_diffrn_reflns_theta_full     25.10
_diffrn_measured_fraction_theta_max     0.994
_diffrn_measured_fraction_theta_full     0.994
_diffrn_reflns_limit_h_min     -14
_diffrn_reflns_limit_h_max     13
_diffrn_reflns_limit_k_min     -17
_diffrn_reflns_limit_k_max     17
_diffrn_reflns_limit_l_min     -31
_diffrn_reflns_limit_l_max     31
_diffrn_standards_number     0
_diffrn_standards_interval_count     .
_diffrn_standards_interval_time     .
_diffrn_standards_decay_%     ?
_refine_special_details
;
Refinement of <i>F</i>^2^ against ALL reflections. The weighted <i>R</i>-factor
<i>wR</i> and goodness of fit <i>S</i> are based on <i>F</i>^2^, conventional
<i>R</i>-factors <i>R</i> are based on <i>F</i>, with <i>F</i> set to zero for
negative <i>F</i>^2^. The threshold expression of <i>F</i>^2^ >
\s(<i>F</i>^2^) is used only for calculating <i>R</i>-factors(gt) <i>etc</i>.
and is not relevant to the choice of reflections for refinement.
<i>R</i>-factors based on <i>F</i>^2^ are statistically about twice as large
as those based on <i>F</i>, and <i>R</i>- factors based on ALL data will be
even larger.
;
_reflns_number_total     7789
_reflns_number_gt     4991
_reflns_threshold_expression     I>2\s(I)
_refine_ls_structure_factor_coef     Fsqd
_refine_ls_matrix_type     full
_refine_ls_R_factor_all     0.0912
_refine_ls_R_factor_gt     0.0464
_refine_ls_wR_factor_gt     0.1116
_refine_ls_wR_factor_ref     0.1274
_refine_ls_goodness_of_fit_ref     1.017
_refine_ls_restrained_S_all     1.017
_refine_ls_number_reflns     7789
_refine_ls_number_parameters     557
_refine_ls_number_restraints     1
_refine_ls_hydrogen_treatment     constr
_refine_ls_weighting_scheme     calc
_refine_ls_weighting_details
         'calc w=1/[\s^2^(Fo^2^)+(0.0602P)^2^+3.7541P] where P=(Fo^2^+2Fc^2^)/3'
_atom_sites_solution_hydrogens     geom
_atom_sites_solution_primary     direct
_atom_sites_solution_secondary     difmap
_refine_ls_shift/su_max     0.001
_refine_ls_shift/su_mean     0.000
_refine_diff_density_max     0.841
_refine_diff_density_min     -0.627
_refine_ls_extinction_method     none
_refine_ls_extinction_coef     ?
loop_
    _atom_type_symbol
    _atom_type_description
    _atom_type_scat_dispersion_real
    _atom_type_scat_dispersion_imag
    _atom_type_scat_source
    'C' 'C' 0.0033 0.0016
                         'International Tables Vol C Tables 4.2.6.8 and 6.1.1.4'
    'H' 'H' 0.0000 0.0000
                         'International Tables Vol C Tables 4.2.6.8 and 6.1.1.4'
    'N' 'N' 0.0061 0.0033
                         'International Tables Vol C Tables 4.2.6.8 and 6.1.1.4'
    'Ni' 'Ni' 0.3393 1.1124
                         'International Tables Vol C Tables 4.2.6.8 and 6.1.1.4'
    'O' 'O' 0.0106 0.0060
                         'International Tables Vol C Tables 4.2.6.8 and 6.1.1.4'
_computing_data_collection     'CrystalClear (Rigaku/MSC, 2006)'
_computing_cell_refinement     'CrystalClear (Rigaku/MSC, 2006)'
_computing_data_reduction     'CrystalClear (Rigaku/MSC, 2006)'
_computing_structure_solution     'SHELXS97 (Sheldrick, 2008)'
_computing_structure_refinement     'SHELXL97 (Sheldrick, 2008)'
_computing_molecular_graphics     'SHELXTL (Sheldrick, 2008)'
_computing_publication_material     'publCIF (Westrip, 2010)'
loop_
    _atom_site_type_symbol
    _atom_site_label
    _atom_site_fract_x
    _atom_site_fract_y
    _atom_site_fract_z
    _atom_site_U_iso_or_equiv
    _atom_site_adp_type
    _atom_site_calc_flag
    _atom_site_refinement_flags
    _atom_site_occupancy
    _atom_site_disorder_assembly
    _atom_site_disorder_group
    Ni Ni1 0.03270(4) -0.41612(4) -0.45991(2) 0.02905(16) Uani d . 1 . .
    Ni Ni2 0.12781(5) -0.42241(4) -0.56219(2) 0.03106(16) Uani d . 1 . .
    Ni Ni3 0.21549(5) -0.26552(4) -0.45100(2) 0.03523(17) Uani d . 1 . .
    O O1 0.0920(3) -0.2905(2) -0.58242(11) 0.0373(8) Uani d . 1 . .
    O O2 0.2149(3) -0.2093(2) -0.52023(12) 0.0451(8) Uani d . 1 . .
    O O3 0.2404(3) -0.3091(2) -0.37703(11) 0.0441(8) Uani d . 1 . .
    O O4 0.1078(2) -0.4196(2) -0.38032(11) 0.0349(7) Uani d . 1 . .
    O O5 0.0386(3) -0.4489(2) -0.64055(11) 0.0460(8) Uani d . 1 . .
    O O6 0.2908(3) -0.4162(2) -0.57582(13) 0.0519(9) Uani d . 1 . .
    O O7 0.3963(3) -0.2654(2) -0.43819(12) 0.0455(8) Uani d . 1 . .
    O O8 0.2376(3) -0.1355(2) -0.41891(13) 0.0499(9) Uani d . 1 . .
    N N1 -0.0332(3) -0.2038(3) -0.66782(14) 0.0429(10) Uani d . 1 . .
    H H1 -0.0360 -0.2487 -0.6471 0.051 Uiso d R 1 . .
    N N2 0.2946(4) -0.2152(3) -0.28674(15) 0.0506(11) Uani d . 1 . .
    H H2 0.2625 -0.2080 -0.3198 0.061 Uiso d R 1 . .
    N N3 0.1967(3) -0.4019(2) -0.48097(13) 0.0303(8) Uani d U 1 . .
    N N4 0.2806(3) -0.4517(3) -0.46086(15) 0.0410(10) Uani d U 1 . .
    N N5 0.3583(4) -0.4983(3) -0.44295(19) 0.0636(13) Uani d . 1 . .
    N N6 -0.0316(3) -0.4379(2) -0.54194(13) 0.0261(8) Uani d . 1 . .
    N N7 -0.1158(3) -0.3975(3) -0.57064(14) 0.0364(9) Uani d . 1 . .
    N N8 -0.1899(4) -0.3606(3) -0.59810(19) 0.0667(14) Uani d . 1 . .
    N N9 0.0354(3) -0.2757(3) -0.46261(15) 0.0368(9) Uani d . 1 . .
    N N10 -0.0368(4) -0.2270(3) -0.49112(17) 0.0455(10) Uani d . 1 . .
    N N11 -0.1037(5) -0.1781(4) -0.5168(2) 0.0810(17) Uani d . 1 . .
    N N12 0.1322(3) -0.5651(2) -0.55169(14) 0.0347(9) Uani d . 1 . .
    N N13 0.2120(4) -0.6185(3) -0.54439(15) 0.0413(10) Uani d . 1 . .
    N N14 0.2878(4) -0.6697(3) -0.53838(18) 0.0626(13) Uani d . 1 . .
    C C1 0.1398(4) -0.2160(3) -0.56424(17) 0.0356(11) Uani d . 1 . .
    C C2 0.1097(4) -0.1303(3) -0.59541(17) 0.0349(11) Uani d . 1 . .
    C C3 0.1651(4) -0.0493(3) -0.57447(18) 0.0425(12) Uani d . 1 . .
    H H3 0.2198 -0.0512 -0.5418 0.051 Uiso calc R 1 . .
    C C4 0.1424(5) 0.0327(3) -0.5999(2) 0.0486(13) Uani d . 1 . .
    H H4 0.1809 0.0856 -0.5849 0.058 Uiso calc R 1 . .
    C C5 0.0605(5) 0.0357(3) -0.6486(2) 0.0492(13) Uani d . 1 . .
    H H5 0.0447 0.0910 -0.6666 0.059 Uiso calc R 1 . .
    C C6 0.0031(4) -0.0419(3) -0.67024(18) 0.0415(12) Uani d . 1 . .
    H H6 -0.0535 -0.0380 -0.7022 0.050 Uiso calc R 1 . .
    C C7 0.0274(4) -0.1275(3) -0.64536(17) 0.0379(11) Uani d . 1 . .
    C C8 -0.0906(4) -0.2160(3) -0.72137(17) 0.0376(11) Uani d . 1 . .
    C C9 -0.0428(4) -0.1844(3) -0.76057(18) 0.0430(12) Uani d . 1 . .
    H H9 0.0283 -0.1532 -0.7519 0.052 Uiso calc R 1 . .
    C C10 -0.1013(5) -0.1993(3) -0.81294(18) 0.0481(13) Uani d . 1 . .
    H H10 -0.0695 -0.1772 -0.8392 0.058 Uiso calc R 1 . .
    C C11 -0.2053(5) -0.2463(3) -0.82626(19) 0.0479(13) Uani d . 1 . .
    H H11 -0.2442 -0.2558 -0.8614 0.057 Uiso calc R 1 . .
    C C12 -0.2517(4) -0.2792(3) -0.7873(2) 0.0478(13) Uani d . 1 . .
    H H12 -0.3221 -0.3114 -0.7960 0.057 Uiso calc R 1 . .
    C C13 -0.1938(4) -0.2645(3) -0.73482(19) 0.0419(12) Uani d . 1 . .
    H H13 -0.2252 -0.2876 -0.7086 0.050 Uiso calc R 1 . .
    C C14 0.1895(4) -0.3668(3) -0.35553(17) 0.0333(11) Uani d . 1 . .
    C C15 0.2289(4) -0.3742(3) -0.29743(16) 0.0310(10) Uani d . 1 . .
    C C16 0.2167(4) -0.4573(3) -0.27362(18) 0.0367(11) Uani d . 1 . .
    H H16 0.1856 -0.5072 -0.2947 0.044 Uiso calc R 1 . .
    C C17 0.2492(4) -0.4680(3) -0.21992(19) 0.0424(12) Uani d . 1 . .
    H H17 0.2433 -0.5247 -0.2048 0.051 Uiso calc R 1 . .
    C C18 0.2909(4) -0.3924(3) -0.18871(18) 0.0464(13) Uani d . 1 . .
    H H18 0.3091 -0.3979 -0.1523 0.056 Uiso calc R 1 . .
    C C19 0.3054(4) -0.3103(3) -0.21058(17) 0.0437(12) Uani d . 1 . .
    H H19 0.3333 -0.2607 -0.1887 0.052 Uiso calc R 1 . .
    C C20 0.2793(4) -0.2985(3) -0.26533(17) 0.0353(11) Uani d . 1 . .
    C C21 0.3580(4) -0.1407(3) -0.25939(17) 0.0386(11) Uani d . 1 . .
    C C22 0.4703(4) -0.1507(4) -0.2265(2) 0.0516(13) Uani d . 1 . .
    H H22 0.5039 -0.2087 -0.2208 0.062 Uiso calc R 1 . .
    C C23 0.5326(5) -0.0757(4) -0.2021(2) 0.0607(15) Uani d . 1 . .
    H H23 0.6073 -0.0836 -0.1798 0.073 Uiso calc R 1 . .
    C C24 0.4856(6) 0.0093(4) -0.2105(2) 0.0637(16) Uani d . 1 . .
    H H24 0.5287 0.0598 -0.1948 0.076 Uiso calc R 1 . .
    C C25 0.3750(6) 0.0205(4) -0.2420(2) 0.0659(17) Uani d . 1 . .
    H H25 0.3423 0.0788 -0.2471 0.079 Uiso calc R 1 . .
    C C26 0.3105(5) -0.0539(4) -0.2668(2) 0.0521(14) Uani d . 1 . .
    H H26 0.2352 -0.0452 -0.2883 0.062 Uiso calc R 1 . .
    C C27 0.0697(4) -0.4277(4) -0.68775(18) 0.0486(13) Uani d . 1 . .
    H H27A 0.1157 -0.3726 -0.6828 0.073 Uiso calc R 1 . .
    H H27B -0.0001 -0.4189 -0.7158 0.073 Uiso calc R 1 . .
    H H27C 0.1147 -0.4772 -0.6965 0.073 Uiso calc R 1 . .
    C C28 0.3410(5) -0.4747(4) -0.6070(2) 0.0701(17) Uani d . 1 . .
    H H28A 0.2869 -0.5229 -0.6215 0.105 Uiso calc R 1 . .
    H H28B 0.4123 -0.5007 -0.5856 0.105 Uiso calc R 1 . .
    H H28C 0.3579 -0.4400 -0.6350 0.105 Uiso calc R 1 . .
    C C29 0.4840(4) -0.2829(4) -0.3909(2) 0.0619(16) Uani d . 1 . .
    H H29A 0.4721 -0.2436 -0.3637 0.093 Uiso calc R 1 . .
    H H29B 0.5599 -0.2714 -0.3963 0.093 Uiso calc R 1 . .
    H H29C 0.4793 -0.3457 -0.3809 0.093 Uiso calc R 1 . .
    C C30 0.1425(5) -0.0758(4) -0.4257(3) 0.0737(19) Uani d . 1 . .
    H H30A 0.1067 -0.0674 -0.4625 0.111 Uiso calc R 1 . .
    H H30B 0.1694 -0.0177 -0.4099 0.111 Uiso calc R 1 . .
    H H30C 0.0862 -0.1010 -0.4093 0.111 Uiso calc R 1 . .
    O O9 0.4740(3) -0.1887(3) -0.02231(14) 0.0596(10) Uani d . 1 . .
    C C32 0.4755(8) -0.2635(6) -0.0553(3) 0.119(3) Uani d . 1 . .
    H H32A 0.3989 -0.2907 -0.0656 0.178 Uiso calc R 1 . .
    H H32B 0.5313 -0.3079 -0.0369 0.178 Uiso calc R 1 . .
    H H32C 0.4972 -0.2431 -0.0860 0.178 Uiso calc R 1 . .
    O O10 0.6812(4) -0.3749(3) -0.08285(19) 0.0796(12) Uani d . 1 . .
    C C31 0.6724(7) -0.3549(5) -0.1353(3) 0.101(2) Uani d . 1 . .
    H H31A 0.6486 -0.2923 -0.1423 0.151 Uiso calc R 1 . .
    H H31B 0.6153 -0.3945 -0.1574 0.151 Uiso calc R 1 . .
    H H31C 0.7472 -0.3641 -0.1423 0.151 Uiso calc R 1 . .
    O O11 0.6012(4) -0.5314(3) -0.05491(19) 0.0812(13) Uani d . 1 . .
    C C33 0.4822(6) -0.5423(5) -0.0710(4) 0.118(3) Uani d . 1 . .
    H H33A 0.4586 -0.5532 -0.1082 0.178 Uiso calc R 1 . .
    H H33B 0.4446 -0.4879 -0.0631 0.178 Uiso calc R 1 . .
    H H33C 0.4599 -0.5935 -0.0530 0.178 Uiso calc R 1 . .
loop_
    _atom_site_aniso_label
    _atom_site_aniso_U_11
    _atom_site_aniso_U_22
    _atom_site_aniso_U_33
    _atom_site_aniso_U_12
    _atom_site_aniso_U_13
    _atom_site_aniso_U_23
    Ni1 0.0226(3) 0.0415(3) 0.0211(3) -0.0032(2) 0.0023(2) -0.0025(3)
    Ni2 0.0255(3) 0.0447(4) 0.0219(3) -0.0044(3) 0.0043(2) -0.0013(3)
    Ni3 0.0307(3) 0.0489(4) 0.0232(3) -0.0095(3) 0.0020(2) -0.0018(3)
    O1 0.0361(18) 0.0427(19) 0.0277(17) -0.0090(15) -0.0010(14) 0.0033(14)
    O2 0.0383(19) 0.063(2) 0.0272(18) -0.0167(16) -0.0030(15) 0.0032(15)
    O3 0.0429(19) 0.063(2) 0.0241(17) -0.0212(17) 0.0039(15) -0.0002(16)
    O4 0.0302(16) 0.0460(19) 0.0260(16) -0.0083(15) 0.0033(13) -0.0039(14)
    O5 0.051(2) 0.068(2) 0.0181(16) -0.0173(17) 0.0072(15) -0.0042(15)
    O6 0.0385(19) 0.075(2) 0.048(2) -0.0122(18) 0.0223(17) -0.0148(19)
    O7 0.0293(17) 0.067(2) 0.0338(19) -0.0079(16) -0.0031(15) 0.0019(16)
    O8 0.050(2) 0.052(2) 0.048(2) -0.0080(18) 0.0133(17) -0.0119(17)
    N1 0.048(2) 0.048(2) 0.025(2) -0.0151(19) -0.0039(18) 0.0071(18)
    N2 0.070(3) 0.047(3) 0.024(2) -0.019(2) -0.006(2) 0.0023(18)
    N3 0.0187(18) 0.046(2) 0.025(2) -0.0004(16) 0.0027(15) 0.0002(17)
    N4 0.031(2) 0.056(3) 0.035(2) -0.010(2) 0.0063(19) -0.003(2)
    N5 0.035(3) 0.070(3) 0.074(3) 0.010(2) -0.008(2) 0.013(3)
    N6 0.0207(18) 0.036(2) 0.0190(18) -0.0001(16) 0.0009(15) 0.0011(15)
    N7 0.030(2) 0.049(2) 0.026(2) -0.0042(19) 0.0006(19) 0.0003(18)
    N8 0.046(3) 0.078(3) 0.064(3) 0.006(3) -0.008(3) 0.014(3)
    N9 0.029(2) 0.042(2) 0.037(2) -0.0021(18) 0.0050(18) -0.0025(19)
    N10 0.040(2) 0.044(3) 0.050(3) -0.009(2) 0.008(2) -0.011(2)
    N11 0.065(3) 0.060(3) 0.094(4) 0.011(3) -0.020(3) 0.013(3)
    N12 0.026(2) 0.041(2) 0.037(2) 0.0000(18) 0.0088(18) -0.0004(18)
    N13 0.034(2) 0.052(3) 0.038(2) -0.005(2) 0.010(2) -0.0036(19)
    N14 0.044(3) 0.069(3) 0.072(3) 0.023(3) 0.010(2) 0.001(3)
    C1 0.031(3) 0.049(3) 0.029(3) -0.007(2) 0.012(2) 0.001(2)
    C2 0.030(2) 0.048(3) 0.029(3) -0.005(2) 0.010(2) 0.002(2)
    C3 0.045(3) 0.053(3) 0.030(3) -0.012(2) 0.010(2) -0.004(2)
    C4 0.061(4) 0.041(3) 0.049(3) -0.011(3) 0.023(3) -0.009(3)
    C5 0.063(4) 0.043(3) 0.051(3) 0.000(3) 0.030(3) 0.002(3)
    C6 0.041(3) 0.050(3) 0.032(3) 0.004(2) 0.007(2) 0.005(2)
    C7 0.042(3) 0.042(3) 0.031(3) -0.002(2) 0.014(2) 0.001(2)
    C8 0.036(3) 0.039(3) 0.030(3) -0.001(2) -0.004(2) 0.003(2)
    C9 0.039(3) 0.053(3) 0.035(3) -0.006(2) 0.006(2) 0.005(2)
    C10 0.060(3) 0.053(3) 0.030(3) -0.001(3) 0.008(3) 0.003(2)
    C11 0.051(3) 0.051(3) 0.032(3) 0.009(3) -0.006(2) 0.001(2)
    C12 0.036(3) 0.047(3) 0.050(3) -0.001(2) -0.007(2) -0.001(2)
    C13 0.037(3) 0.047(3) 0.037(3) -0.003(2) 0.003(2) 0.005(2)
    C14 0.029(2) 0.043(3) 0.026(2) -0.001(2) 0.003(2) -0.002(2)
    C15 0.024(2) 0.043(3) 0.025(2) -0.001(2) 0.0047(19) -0.003(2)
    C16 0.030(2) 0.042(3) 0.038(3) -0.001(2) 0.008(2) -0.003(2)
    C17 0.042(3) 0.044(3) 0.042(3) -0.002(2) 0.013(2) 0.012(2)
    C18 0.049(3) 0.060(3) 0.024(3) -0.004(3) -0.001(2) 0.009(2)
    C19 0.050(3) 0.052(3) 0.024(3) -0.011(2) 0.000(2) -0.009(2)
    C20 0.033(2) 0.046(3) 0.025(2) -0.006(2) 0.003(2) 0.001(2)
    C21 0.044(3) 0.047(3) 0.024(2) -0.009(2) 0.007(2) -0.002(2)
    C22 0.045(3) 0.055(3) 0.052(3) -0.001(3) 0.006(3) -0.003(3)
    C23 0.043(3) 0.081(5) 0.055(4) -0.017(3) 0.007(3) -0.011(3)
    C24 0.071(4) 0.065(4) 0.056(4) -0.029(3) 0.019(3) -0.018(3)
    C25 0.091(5) 0.043(3) 0.064(4) -0.001(3) 0.021(4) -0.008(3)
    C26 0.053(3) 0.053(3) 0.046(3) 0.001(3) 0.006(3) -0.003(3)
    C27 0.052(3) 0.066(4) 0.029(3) -0.003(3) 0.012(2) 0.001(2)
    C28 0.045(3) 0.095(5) 0.077(4) -0.001(3) 0.029(3) -0.009(4)
    C29 0.035(3) 0.098(5) 0.043(3) 0.001(3) -0.006(3) 0.004(3)
    C30 0.055(4) 0.071(4) 0.102(5) -0.012(3) 0.031(4) -0.038(4)
    O9 0.043(2) 0.087(3) 0.049(2) 0.0074(19) 0.0117(18) -0.007(2)
    C32 0.113(7) 0.132(7) 0.111(7) 0.041(5) 0.030(5) -0.032(6)
    O10 0.067(3) 0.081(3) 0.087(3) -0.007(2) 0.014(2) -0.002(3)
    C31 0.089(6) 0.118(6) 0.084(6) -0.008(5) 0.005(4) 0.005(5)
    O11 0.059(3) 0.074(3) 0.115(4) 0.019(2) 0.030(3) 0.009(3)
    C33 0.070(5) 0.079(5) 0.202(10) 0.013(4) 0.028(6) 0.012(6)
_geom_special_details
;
All e.s.d.'s (except the e.s.d. in the dihedral angle between two l.s. planes)
are estimated using the full covariance matrix. The cell e.s.d.'s are taken
into account individually in the estimation of e.s.d.'s in distances, angles
and torsion angles; correlations between e.s.d.'s in cell parameters are only
used when they are defined by crystal symmetry. An approximate (isotropic)
treatment of cell e.s.d.'s is used for estimating e.s.d.'s involving l.s.
planes.
;
loop_
    _geom_bond_atom_site_label_1
    _geom_bond_atom_site_label_2
    _geom_bond_site_symmetry_2
    _geom_bond_distance
    _geom_bond_publ_flag
    Ni1 N9 . 2.052(4) yes
    Ni1 O4 . 2.054(3) yes
    Ni1 N12 3_544 2.071(4) yes
    Ni1 N6 . 2.120(3) yes
    Ni1 N6 3_544 2.133(3) yes
    Ni1 N3 . 2.165(3) yes
    Ni2 O1 . 2.014(3) yes
    Ni2 O6 . 2.054(3) yes
    Ni2 O5 . 2.094(3) yes
    Ni2 N12 . 2.102(4) yes
    Ni2 N6 . 2.103(3) yes
    Ni2 N3 . 2.104(3) yes
    Ni3 O3 . 2.000(3) yes
    Ni3 O2 . 2.002(3) yes
    Ni3 O8 . 2.068(3) yes
    Ni3 O7 . 2.074(3) yes
    Ni3 N9 . 2.075(4) yes
    Ni3 N3 . 2.133(4) yes
    O1 C1 . 1.262(5) ?
    O2 C1 . 1.265(5) ?
    O3 C14 . 1.255(5) ?
    O4 C14 . 1.273(5) ?
    O5 C27 . 1.424(5) ?
    O6 C28 . 1.422(6) ?
    O7 C29 . 1.418(5) ?
    O8 C30 . 1.396(6) ?
    N1 C7 . 1.371(6) ?
    N1 C8 . 1.408(5) ?
    N1 H1 . 0.8601 ?
    N2 C20 . 1.373(6) ?
    N2 C21 . 1.408(6) ?
    N2 H2 . 0.8602 ?
    N3 N4 . 1.231(5) ?
    N4 N5 . 1.140(5) ?
    N6 N7 . 1.231(5) ?
    N6 Ni1 3_544 2.133(3) ?
    N7 N8 . 1.116(5) ?
    N9 N10 . 1.209(5) ?
    N10 N11 . 1.145(6) ?
    N12 N13 . 1.199(5) ?
    N12 Ni1 3_544 2.071(4) ?
    N13 N14 . 1.146(5) ?
    C1 C2 . 1.488(6) ?
    C2 C3 . 1.394(6) ?
    C2 C7 . 1.417(6) ?
    C3 C4 . 1.364(7) ?
    C3 H3 . 0.9300 ?
    C4 C5 . 1.391(7) ?
    C4 H4 . 0.9300 ?
    C5 C6 . 1.366(7) ?
    C5 H5 . 0.9300 ?
    C6 C7 . 1.406(6) ?
    C6 H6 . 0.9300 ?
    C8 C13 . 1.373(6) ?
    C8 C9 . 1.384(6) ?
    C9 C10 . 1.390(6) ?
    C9 H9 . 0.9300 ?
    C10 C11 . 1.370(7) ?
    C10 H10 . 0.9300 ?
    C11 C12 . 1.375(7) ?
    C11 H11 . 0.9300 ?
    C12 C13 . 1.389(6) ?
    C12 H12 . 0.9300 ?
    C13 H13 . 0.9300 ?
    C14 C15 . 1.484(6) ?
    C15 C16 . 1.392(6) ?
    C15 C20 . 1.424(6) ?
    C16 C17 . 1.376(6) ?
    C16 H16 . 0.9300 ?
    C17 C18 . 1.387(6) ?
    C17 H17 . 0.9300 ?
    C18 C19 . 1.362(6) ?
    C18 H18 . 0.9300 ?
    C19 C20 . 1.406(6) ?
    C19 H19 . 0.9300 ?
    C21 C26 . 1.379(7) ?
    C21 C22 . 1.388(6) ?
    C22 C23 . 1.380(7) ?
    C22 H22 . 0.9300 ?
    C23 C24 . 1.354(8) ?
    C23 H23 . 0.9300 ?
    C24 C25 . 1.360(8) ?
    C24 H24 . 0.9300 ?
    C25 C26 . 1.387(7) ?
    C25 H25 . 0.9300 ?
    C26 H26 . 0.9300 ?
    C27 H27A . 0.9600 ?
    C27 H27B . 0.9600 ?
    C27 H27C . 0.9600 ?
    C28 H28A . 0.9600 ?
    C28 H28B . 0.9600 ?
    C28 H28C . 0.9600 ?
    C29 H29A . 0.9600 ?
    C29 H29B . 0.9600 ?
    C29 H29C . 0.9600 ?
    C30 H30A . 0.9600 ?
    C30 H30B . 0.9600 ?
    C30 H30C . 0.9600 ?
    O9 C32 . 1.399(7) ?
    C32 H32A . 0.9600 ?
    C32 H32B . 0.9600 ?
    C32 H32C . 0.9600 ?
    O10 C31 . 1.391(8) ?
    C31 H31A . 0.9600 ?
    C31 H31B . 0.9600 ?
    C31 H31C . 0.9600 ?
    O11 C33 . 1.367(8) ?
    C33 H33A . 0.9600 ?
    C33 H33B . 0.9600 ?
    C33 H33C . 0.9600 ?
loop_
    _geom_angle_atom_site_label_1
    _geom_angle_atom_site_label_2
    _geom_angle_atom_site_label_3
    _geom_angle_site_symmetry_1
    _geom_angle_site_symmetry_3
    _geom_angle
    _geom_angle_publ_flag
    N9 Ni1 O4 . . 93.08(13) ?
    N9 Ni1 N12 . 3_544 99.26(15) ?
    O4 Ni1 N12 . 3_544 90.83(13) ?
    N9 Ni1 N6 . . 96.84(14) ?
    O4 Ni1 N6 . . 169.12(12) ?
    N12 Ni1 N6 3_544 . 91.98(13) ?
    N9 Ni1 N6 . 3_544 179.03(14) ?
    O4 Ni1 N6 . 3_544 87.46(12) ?
    N12 Ni1 N6 3_544 3_544 81.53(14) ?
    N6 Ni1 N6 . 3_544 82.56(13) ?
    N9 Ni1 N3 . . 82.65(14) ?
    O4 Ni1 N3 . . 95.22(12) ?
    N12 Ni1 N3 3_544 . 173.55(14) ?
    N6 Ni1 N3 . . 81.66(12) ?
    N6 Ni1 N3 3_544 . 96.51(13) ?
    O1 Ni2 O6 . . 93.00(13) ?
    O1 Ni2 O5 . . 84.23(12) ?
    O6 Ni2 O5 . . 94.91(13) ?
    O1 Ni2 N12 . . 168.48(13) ?
    O6 Ni2 N12 . . 94.32(14) ?
    O5 Ni2 N12 . . 86.29(14) ?
    O1 Ni2 N6 . . 91.76(13) ?
    O6 Ni2 N6 . . 174.19(14) ?
    O5 Ni2 N6 . . 88.87(12) ?
    N12 Ni2 N6 . . 81.51(13) ?
    O1 Ni2 N3 . . 97.55(13) ?
    O6 Ni2 N3 . . 92.54(13) ?
    O5 Ni2 N3 . . 172.24(13) ?
    N12 Ni2 N3 . . 91.00(14) ?
    N6 Ni2 N3 . . 83.53(13) ?
    O3 Ni3 O2 . . 170.33(12) ?
    O3 Ni3 O8 . . 85.53(13) ?
    O2 Ni3 O8 . . 88.09(13) ?
    O3 Ni3 O7 . . 87.85(13) ?
    O2 Ni3 O7 . . 84.40(13) ?
    O8 Ni3 O7 . . 85.37(13) ?
    O3 Ni3 N9 . . 90.07(14) ?
    O2 Ni3 N9 . . 98.02(14) ?
    O8 Ni3 N9 . . 98.04(14) ?
    O7 Ni3 N9 . . 175.86(14) ?
    O3 Ni3 N3 . . 92.25(13) ?
    O2 Ni3 N3 . . 93.99(13) ?
    O8 Ni3 N3 . . 177.59(14) ?
    O7 Ni3 N3 . . 93.61(13) ?
    N9 Ni3 N3 . . 82.89(14) ?
    C1 O1 Ni2 . . 133.1(3) ?
    C1 O2 Ni3 . . 129.7(3) ?
    C14 O3 Ni3 . . 133.7(3) ?
    C14 O4 Ni1 . . 125.1(3) ?
    C27 O5 Ni2 . . 130.1(3) ?
    C28 O6 Ni2 . . 129.1(3) ?
    C29 O7 Ni3 . . 128.7(3) ?
    C30 O8 Ni3 . . 120.7(3) ?
    C7 N1 C8 . . 126.5(4) ?
    C7 N1 H1 . . 116.7 ?
    C8 N1 H1 . . 116.8 ?
    C20 N2 C21 . . 125.7(4) ?
    C20 N2 H2 . . 117.1 ?
    C21 N2 H2 . . 117.2 ?
    N4 N3 Ni2 . . 113.9(3) ?
    N4 N3 Ni3 . . 113.6(3) ?
    Ni2 N3 Ni3 . . 119.03(16) ?
    N4 N3 Ni1 . . 120.4(3) ?
    Ni2 N3 Ni1 . . 96.71(13) ?
    Ni3 N3 Ni1 . . 90.38(13) ?
    N5 N4 N3 . . 179.0(5) ?
    N7 N6 Ni2 . . 115.2(3) ?
    N7 N6 Ni1 . . 124.7(3) ?
    Ni2 N6 Ni1 . . 98.09(13) ?
    N7 N6 Ni1 . 3_544 119.0(3) ?
    Ni2 N6 Ni1 . 3_544 97.17(13) ?
    Ni1 N6 Ni1 . 3_544 97.44(13) ?
    N8 N7 N6 . . 177.4(5) ?
    N10 N9 Ni1 . . 126.5(3) ?
    N10 N9 Ni3 . . 125.2(3) ?
    Ni1 N9 Ni3 . . 95.24(16) ?
    N11 N10 N9 . . 177.3(5) ?
    N13 N12 Ni1 . 3_544 128.4(3) ?
    N13 N12 Ni2 . . 131.1(3) ?
    Ni1 N12 Ni2 3_544 . 99.16(16) ?
    N14 N13 N12 . . 178.7(5) ?
    O1 C1 O2 . . 123.4(4) ?
    O1 C1 C2 . . 119.9(4) ?
    O2 C1 C2 . . 116.7(4) ?
    C3 C2 C7 . . 118.7(4) ?
    C3 C2 C1 . . 118.4(4) ?
    C7 C2 C1 . . 122.9(4) ?
    C4 C3 C2 . . 122.7(5) ?
    C4 C3 H3 . . 118.7 ?
    C2 C3 H3 . . 118.7 ?
    C3 C4 C5 . . 118.7(5) ?
    C3 C4 H4 . . 120.6 ?
    C5 C4 H4 . . 120.6 ?
    C6 C5 C4 . . 120.5(5) ?
    C6 C5 H5 . . 119.8 ?
    C4 C5 H5 . . 119.8 ?
    C5 C6 C7 . . 121.7(5) ?
    C5 C6 H6 . . 119.2 ?
    C7 C6 H6 . . 119.2 ?
    N1 C7 C6 . . 120.1(4) ?
    N1 C7 C2 . . 122.0(4) ?
    C6 C7 C2 . . 117.7(4) ?
    C13 C8 C9 . . 119.3(4) ?
    C13 C8 N1 . . 119.0(4) ?
    C9 C8 N1 . . 121.6(4) ?
    C8 C9 C10 . . 119.8(5) ?
    C8 C9 H9 . . 120.1 ?
    C10 C9 H9 . . 120.1 ?
    C11 C10 C9 . . 120.7(5) ?
    C11 C10 H10 . . 119.6 ?
    C9 C10 H10 . . 119.6 ?
    C10 C11 C12 . . 119.5(5) ?
    C10 C11 H11 . . 120.3 ?
    C12 C11 H11 . . 120.3 ?
    C11 C12 C13 . . 120.2(5) ?
    C11 C12 H12 . . 119.9 ?
    C13 C12 H12 . . 119.9 ?
    C8 C13 C12 . . 120.5(5) ?
    C8 C13 H13 . . 119.8 ?
    C12 C13 H13 . . 119.8 ?
    O3 C14 O4 . . 124.3(4) ?
    O3 C14 C15 . . 117.3(4) ?
    O4 C14 C15 . . 118.3(4) ?
    C16 C15 C20 . . 119.0(4) ?
    C16 C15 C14 . . 119.2(4) ?
    C20 C15 C14 . . 121.7(4) ?
    C17 C16 C15 . . 122.0(4) ?
    C17 C16 H16 . . 119.0 ?
    C15 C16 H16 . . 119.0 ?
    C16 C17 C18 . . 118.7(4) ?
    C16 C17 H17 . . 120.6 ?
    C18 C17 H17 . . 120.6 ?
    C19 C18 C17 . . 120.9(4) ?
    C19 C18 H18 . . 119.5 ?
    C17 C18 H18 . . 119.5 ?
    C18 C19 C20 . . 121.7(4) ?
    C18 C19 H19 . . 119.1 ?
    C20 C19 H19 . . 119.1 ?
    N2 C20 C19 . . 121.0(4) ?
    N2 C20 C15 . . 121.5(4) ?
    C19 C20 C15 . . 117.4(4) ?
    C26 C21 C22 . . 118.1(4) ?
    C26 C21 N2 . . 119.8(4) ?
    C22 C21 N2 . . 122.1(5) ?
    C23 C22 C21 . . 120.8(5) ?
    C23 C22 H22 . . 119.6 ?
    C21 C22 H22 . . 119.6 ?
    C24 C23 C22 . . 120.4(5) ?
    C24 C23 H23 . . 119.8 ?
    C22 C23 H23 . . 119.8 ?
    C23 C24 C25 . . 119.8(5) ?
    C23 C24 H24 . . 120.1 ?
    C25 C24 H24 . . 120.1 ?
    C24 C25 C26 . . 120.8(6) ?
    C24 C25 H25 . . 119.6 ?
    C26 C25 H25 . . 119.6 ?
    C21 C26 C25 . . 120.1(5) ?
    C21 C26 H26 . . 120.0 ?
    C25 C26 H26 . . 120.0 ?
    O5 C27 H27A . . 109.5 ?
    O5 C27 H27B . . 109.5 ?
    H27A C27 H27B . . 109.5 ?
    O5 C27 H27C . . 109.5 ?
    H27A C27 H27C . . 109.5 ?
    H27B C27 H27C . . 109.5 ?
    O6 C28 H28A . . 109.5 ?
    O6 C28 H28B . . 109.5 ?
    H28A C28 H28B . . 109.5 ?
    O6 C28 H28C . . 109.5 ?
    H28A C28 H28C . . 109.5 ?
    H28B C28 H28C . . 109.5 ?
    O7 C29 H29A . . 109.5 ?
    O7 C29 H29B . . 109.5 ?
    H29A C29 H29B . . 109.5 ?
    O7 C29 H29C . . 109.5 ?
    H29A C29 H29C . . 109.5 ?
    H29B C29 H29C . . 109.5 ?
    O8 C30 H30A . . 109.5 ?
    O8 C30 H30B . . 109.5 ?
    H30A C30 H30B . . 109.5 ?
    O8 C30 H30C . . 109.5 ?
    H30A C30 H30C . . 109.5 ?
    H30B C30 H30C . . 109.5 ?
    O9 C32 H32A . . 109.5 ?
    O9 C32 H32B . . 109.5 ?
    H32A C32 H32B . . 109.5 ?
    O9 C32 H32C . . 109.5 ?
    H32A C32 H32C . . 109.5 ?
    H32B C32 H32C . . 109.5 ?
    O10 C31 H31A . . 109.5 ?
    O10 C31 H31B . . 109.5 ?
    H31A C31 H31B . . 109.5 ?
    O10 C31 H31C . . 109.5 ?
    H31A C31 H31C . . 109.5 ?
    H31B C31 H31C . . 109.5 ?
    O11 C33 H33A . . 109.5 ?
    O11 C33 H33B . . 109.5 ?
    H33A C33 H33B . . 109.5 ?
    O11 C33 H33C . . 109.5 ?
    H33A C33 H33C . . 109.5 ?
    H33B C33 H33C . . 109.5 ?
loop_
    _geom_hbond_atom_site_label_D
    _geom_hbond_atom_site_label_H
    _geom_hbond_atom_site_label_A
    _geom_hbond_site_symmetry_A
    _geom_hbond_distance_DH
    _geom_hbond_distance_HA
    _geom_hbond_distance_DA
    _geom_hbond_angle_DHA
    N1 H1 O1 . 0.86 2.05 2.666(5) 128
    N2 H2 O3 . 0.86 2.08 2.677(5) 126
data_global
_journal_date_recd_electronic     2010-12-12
_journal_date_accepted     2011-01-26
_journal_name_full     'Acta Crystallographica, Section E'
_journal_year     2011
_journal_volume     67
_journal_issue      3
_journal_page_first     m307
_journal_page_last     m308
_journal_paper_category     QM
_journal_coeditor_code     WM2438
_publ_contact_author_name     'Xi-Feng Li'
_publ_contact_author_address
;
Pharmacy College, Henan University of Traditional Chinese Medicine, Zhengzhou
450008, People's Republic of China
;
_publ_contact_author_email     'lxf_52@yeah.net'
_publ_contact_author_fax     ?
_publ_contact_author_phone     ?
_publ_section_title
;\
Poly[[tetrakis(\m-2-anilinobenzoato-\k^2^<i>O</i>:<i>O</i>')tetra-\m~1,1,1~-\
azido-tetra-\m~1,1~-azido-octamethanolhexanickel(II)] methanol hexasolvate]
;
loop_
    _publ_author_name
    _publ_author_footnote
    _publ_author_address
    'Liu, Yan-Ju' .
;
Pharmacy College, Henan University of Traditional Chinese Medicine,
Zhengzhou 450008, People's Republic of China
;
    'Fu, Xian-Jiao' .
;
Pharmacy College, Henan University of Traditional Chinese Medicine,
Zhengzhou 450008, People's Republic of China
;
    'Li, Xi-Feng' .
;
Pharmacy College, Henan University of Traditional Chinese Medicine,
Zhengzhou 450008, People's Republic of China
;
    'Qiu, Tian-Bao' .
;
Pharmacy College, Henan University of Traditional Chinese Medicine,
Zhengzhou 450008, People's Republic of China
;
    'Yang, Huai-Xia' .
;
Pharmacy College, Henan University of Traditional Chinese Medicine,
Zhengzhou 450008, People's Republic of China
;
