# Supplementary material for: Poly[[tetra­kis­(μ-2-anilinobenzoato-κ2 O:O′)tetra-μ1,1,1-azido-tetra-μ1,1-azido-octa­methano­lhexa­nickel(II)] methanol hexa­solvate]
Source: Acta Crystallogr Sect E Struct Rep Online. 2011 Feb 5;67(Pt 3):m307–8. doi: 10.1107/S1600536811003473 (PMC3051959; doi:10.1107/S1600536811003473)
Supplement: Supplementary file 2 [file e-67-0m307-Isup2.hkl]

# 
# h,k,l, Fc-squared, Fo-squared, sigma(Fo-squared) and status flag 
# 
data_I
_shelx_title ' 2 in P2(1)/n                New: P21/c' 
_shelx_refln_list_code          4 
_shelx_F_calc_maximum      319.51 
_exptl_crystal_F_000      2064.00 
_reflns_d_resolution_high  0.8378 
 
loop_ 
 _symmetry_equiv_pos_as_xyz 
 'x, y, z' 
 '-x, y+1/2, -z+1/2' 
 '-x, -y, -z' 
 'x, -y-1/2, z-1/2' 
 
_cell_length_a    11.8230 
_cell_length_b    14.6051 
_cell_length_c    26.3997 
_cell_angle_alpha  90.000 
_cell_angle_beta  105.368 
_cell_angle_gamma  90.000 
 
_shelx_F_squared_multiplier     1.000 
 
loop_ 
 _refln_index_h 
 _refln_index_k 
 _refln_index_l 
 _refln_F_squared_calc 
 _refln_F_squared_meas 
 _refln_F_squared_sigma 
 _refln_observed_status 
   2   0   0     7394.12     6227.57    584.66 o 
   3   0   0     4243.82     4832.60    336.75 o 
   4   0   0    22124.52    21753.88    301.37 o 
   5   0   0      152.87      321.29     43.73 o 
   6   0   0      404.70     1077.46    105.67 o 
   7   0   0     2129.47     2110.73     93.15 o 
   8   0   0     3927.72     3709.34    147.04 o 
   9   0   0     3903.65     4430.90    194.98 o 
  10   0   0      812.77      676.60    123.95 o 
  11   0   0     7868.21     7610.18    311.91 o 
  12   0   0    13917.05    14164.47    652.40 o 
  13   0   0     2150.07     1914.35    170.07 o 
   2   1   0      720.51      951.11     43.86 o 
   3   1   0     3360.86     3021.63     33.42 o 
   4   1   0     5616.44     5637.72     76.60 o 
   5   1   0     6469.37     6453.45     78.73 o 
   6   1   0      944.48      835.07     45.47 o 
   7   1   0      164.91      475.86     58.68 o 
   8   1   0      671.51      615.16     58.89 o 
   9   1   0     1381.46     1774.40     81.65 o 
  10   1   0     2868.33     2879.97    105.79 o 
  11   1   0     3504.05     3319.08    127.16 o 
  12   1   0      623.11      500.31    147.02 o 
  13   1   0      454.14      440.28    120.47 o 
   2   2   0    18390.65    19967.66    187.88 o 
   3   2   0     8158.06     8942.85    152.19 o 
   4   2   0    24054.28    22638.28    208.10 o 
   5   2   0     3647.10     3728.80     66.23 o 
   6   2   0     6168.08     6320.74     94.78 o 
   7   2   0    12420.50    12342.31    240.36 o 
   8   2   0     2374.83     2440.91    100.10 o 
   9   2   0     1099.76     1262.76     94.28 o 
  10   2   0     2651.66     2745.04    128.12 o 
  11   2   0       38.94      109.10    119.62 o 
  12   2   0       15.73       60.78    106.41 o 
  13   2   0      544.70      745.38    156.55 o 
   1   3   0    11436.30    12402.84    374.89 o 
   2   3   0    32637.11    31765.12    319.50 o 
   3   3   0    12071.03    11150.22     99.91 o 
   4   3   0    24228.35    25448.58    260.00 o 
   5   3   0       14.61       50.33     29.25 o 
   6   3   0      522.24      432.48     38.35 o 
   7   3   0      304.00      291.55     49.79 o 
   8   3   0    13199.52    13305.07    252.74 o 
   9   3   0     5023.49     4987.13    175.57 o 
  10   3   0     1826.94     1888.23     96.84 o 
  11   3   0      382.94      303.61     82.82 o 
  12   3   0     2563.07     2645.59    109.01 o 
  13   3   0      111.30       49.82    135.65 o 
   0   4   0     9041.54     8918.38    139.56 o 
   1   4   0     9017.14     9464.94    380.29 o 
   2   4   0       64.64      102.61     19.93 o 
   3   4   0     1069.87     1019.28     21.66 o 
   4   4   0     2635.99     2420.57     37.13 o 
   5   4   0     7171.48     7196.75    108.54 o 
   6   4   0     1091.82     1044.44     42.85 o 
   7   4   0     6593.97     5835.05    295.54 o 
   8   4   0        5.51       80.56     66.80 o 
   9   4   0       64.94       -3.50     78.96 o 
  10   4   0      209.40      142.42     82.86 o 
  11   4   0       51.71       11.49     96.74 o 
  12   4   0      125.27       83.49    115.70 o 
  13   4   0      636.92      518.50    193.88 o 
   1   5   0    37280.80    35813.67    366.21 o 
   2   5   0     2536.27     2331.00     41.90 o 
   3   5   0       27.03       40.90     16.48 o 
   4   5   0      751.43      622.08     24.50 o 
   5   5   0       56.28       19.33     31.63 o 
   6   5   0      507.24      374.94     34.15 o 
   7   5   0        0.18        0.40     46.54 o 
   8   5   0      308.11      324.12     49.95 o 
   9   5   0      166.09      218.43     78.51 o 
  10   5   0     3362.15     3554.88     99.25 o 
  11   5   0     1548.52     1649.03     95.60 o 
  12   5   0      208.13      401.74    135.66 o 
  13   5   0      836.76     1062.83    290.01 o 
   0   6   0    77559.48    78332.64   1231.32 o 
   1   6   0    50657.05    52978.48    615.22 o 
   2   6   0      564.60      573.09     35.40 o 
   3   6   0     3299.81     2956.50     87.60 o 
   4   6   0      189.11      175.93     24.19 o 
   5   6   0     2274.77     2131.90     79.00 o 
   6   6   0      109.88      125.41     32.85 o 
   7   6   0      908.95      866.63     48.95 o 
   8   6   0      335.58      354.33     64.11 o 
   9   6   0     1592.46     1563.23     94.80 o 
  10   6   0      180.64      181.83     73.96 o 
  11   6   0     3838.38     4130.44    144.15 o 
  12   6   0     5342.17     5981.87    250.77 o 
   1   7   0     1326.21     1487.47     80.44 o 
   2   7   0     7072.74     6360.63    143.67 o 
   3   7   0     3037.16     3327.69     64.62 o 
   4   7   0      368.26      464.97     45.14 o 
   5   7   0      619.42      596.34     42.38 o 
   6   7   0     1817.45     1943.31     61.50 o 
   7   7   0      197.88      150.14     45.03 o 
   8   7   0       69.32       91.45     53.52 o 
   9   7   0      266.93      307.59     75.47 o 
  10   7   0     1123.30     1208.87    127.44 o 
  11   7   0     1324.21     1527.03    138.06 o 
  12   7   0       33.31      226.89    293.89 o 
   0   8   0     5054.54     5167.30    121.32 o 
   1   8   0    11496.92    10912.41    215.65 o 
   2   8   0    10787.07     9932.41    452.29 o 
   3   8   0      597.79      550.12     52.51 o 
   4   8   0      816.14      862.13     64.54 o 
   5   8   0    11142.06    11241.85    226.52 o 
   6   8   0        3.94       32.22     47.95 o 
   7   8   0     8693.10     8720.31    259.31 o 
   8   8   0      941.53      938.42     91.43 o 
   9   8   0      573.03      704.62    104.47 o 
  10   8   0     1044.25     1163.79    125.39 o 
  11   8   0      366.69      214.44    180.50 o 
  12   8   0      266.56       86.55    168.05 o 
   1   9   0     1446.01     1420.84     48.00 o 
   2   9   0     4539.65     4176.54    235.22 o 
   3   9   0     2401.13     2233.24    111.39 o 
   4   9   0     2997.52     3005.21     80.07 o 
   5   9   0      160.51      119.06     65.90 o 
   6   9   0     2119.91     1856.90     82.44 o 
   7   9   0      825.87      910.86     82.76 o 
   8   9   0     2287.06     2634.95    105.61 o 
   9   9   0     1037.24     1430.56    147.40 o 
  10   9   0      604.46      550.21    149.27 o 
  11   9   0      498.71      565.52    130.24 o 
   0  10   0       52.94      -44.46     48.96 o 
   1  10   0      764.16      703.72     34.69 o 
   2  10   0     1242.97     1221.84     83.17 o 
   3  10   0      673.78      611.41     61.47 o 
   4  10   0      168.91      118.47     69.99 o 
   5  10   0     2186.20     2106.15     76.48 o 
   6  10   0      180.76      198.08     86.29 o 
   7  10   0      336.12      272.72    104.35 o 
   8  10   0      235.34      119.28     99.54 o 
   9  10   0        8.61       65.75    125.83 o 
  10  10   0       12.47      -35.26    120.36 o 
  11  10   0       26.17        8.36    161.53 o 
   1  11   0      425.05      453.98     51.18 o 
   2  11   0     2365.70     2312.81    141.94 o 
   3  11   0     2488.22     2772.81    106.19 o 
   4  11   0       33.98       64.96     71.71 o 
   5  11   0      194.28      209.66     77.27 o 
   6  11   0        1.49      -53.25     75.52 o 
   7  11   0        7.12      -68.23     91.48 o 
   8  11   0       25.01      -68.55    114.33 o 
   9  11   0      429.04      354.45    124.18 o 
  10  11   0      540.88      674.71    131.68 o 
   0  12   0      152.31       74.75     66.99 o 
   1  12   0      808.69      825.17     77.27 o 
   2  12   0     1329.83     1455.95     71.76 o 
   3  12   0       76.73      116.61     64.73 o 
   4  12   0      653.92      647.37     78.27 o 
   5  12   0        1.97       12.48     80.46 o 
   6  12   0      490.64      489.14     97.64 o 
   7  12   0      184.56      153.98    112.53 o 
   8  12   0      114.44      231.86    124.29 o 
   9  12   0        6.62     -119.65    183.47 o 
   1  13   0      284.99      316.32     67.89 o 
   2  13   0        1.37      -30.71     65.90 o 
   3  13   0       58.33      -74.66     74.66 o 
   4  13   0       28.44      -45.28     87.11 o 
   5  13   0       46.78      -31.39     99.32 o 
   6  13   0      375.69      331.28    113.40 o 
   7  13   0      195.51      146.64    117.25 o 
   8  13   0       87.50       41.34    147.34 o 
   9  13   0       22.11      -83.90    179.77 o 
   0  14   0     1881.14     2156.99    121.33 o 
   1  14   0      990.10     1195.59     96.90 o 
   2  14   0      493.73      454.74    110.01 o 
   3  14   0        5.24      -63.40     97.17 o 
   4  14   0      343.41      324.83    107.81 o 
   5  14   0      444.78      374.56    117.91 o 
   6  14   0       20.14      189.56    116.34 o 
   7  14   0      167.93      258.17    133.87 o 
   8  14   0      434.17      465.60    157.95 o 
   1  15   0      335.97      308.32    119.68 o 
   2  15   0     1185.71     1312.07    129.07 o 
   3  15   0     1072.24      977.14    112.60 o 
   4  15   0      336.47      271.27    109.56 o 
   5  15   0       11.27       29.79    134.23 o 
   6  15   0        0.90       72.49    118.24 o 
   0  16   0      107.26      253.77    239.54 o 
   1  16   0       72.16      193.43    158.57 o 
   2  16   0      159.37       63.61    148.37 o 
   3  16   0      105.04       -3.02    133.93 o 
   4  16   0       17.81     -140.39    175.98 o 
   5  16   0        0.82      -10.88    179.59 o 
   1  17   0      102.39       97.95    141.20 o 
   2  17   0      383.00      337.58    156.24 o 
 -13   1   1     1470.61     1529.62    122.84 o 
 -12   1   1     3163.90     3161.54    111.64 o 
 -11   1   1      603.78      642.57     90.16 o 
 -10   1   1      140.57      136.52     69.51 o 
  -9   1   1      401.19      442.43     67.33 o 
  -8   1   1     1339.71     1461.82     69.02 o 
  -7   1   1     1169.90     1228.68     62.54 o 
  -6   1   1     3761.34     4170.63     64.29 o 
  -5   1   1     2233.11     2479.17     51.68 o 
  -4   1   1     2872.31     2908.49     36.69 o 
  -3   1   1     4275.39     4156.58     48.89 o 
  -2   1   1     9976.55    11288.08    324.77 o 
   2   1   1     1775.77     1696.01     37.66 o 
   3   1   1    10070.42    12894.19    255.61 o 
   4   1   1     4577.43     4886.66     57.40 o 
   5   1   1     6991.24     7041.12    104.56 o 
   6   1   1       93.01      120.19     34.67 o 
   7   1   1      202.26      246.85     51.66 o 
   8   1   1     1049.04     1150.49     65.43 o 
   9   1   1      310.07      276.39     64.06 o 
  10   1   1      101.38      104.22     90.84 o 
  11   1   1     1507.73     1468.33    105.18 o 
  12   1   1     6562.02     6553.22    276.48 o 
  13   1   1     3556.76     3544.83    177.40 o 
 -13   2   1       15.93      135.57    147.01 o 
 -12   2   1      117.51       55.48    106.30 o 
 -11   2   1     1999.52     1915.23    101.11 o 
 -10   2   1      853.14      851.64     85.26 o 
  -9   2   1     2319.85     2557.95     89.50 o 
  -8   2   1     1651.39     1571.29     65.32 o 
  -7   2   1     2951.09     2566.59     72.69 o 
  -6   2   1      138.07      215.02     32.78 o 
  -5   2   1      146.69      110.86     28.01 o 
  -4   2   1     1180.81     1236.21     26.15 o 
  -3   2   1      995.52     1560.87     60.01 o 
  -2   2   1     9860.68    10747.08    107.52 o 
   1   2   1    23983.27    23219.89   1358.11 o 
   2   2   1       44.03       97.79     12.16 o 
   3   2   1    27586.03    27976.10    274.11 o 
   4   2   1    24151.15    25050.23    254.11 o 
   5   2   1     5742.31     5600.98     90.01 o 
   6   2   1        4.62        6.16     35.06 o 
   7   2   1     1294.04     1212.92     54.52 o 
   8   2   1      148.98      110.35     50.57 o 
   9   2   1     3157.52     3182.70    124.66 o 
  10   2   1     3538.87     3371.25    140.06 o 
  11   2   1     1118.08     1176.88    103.61 o 
  12   2   1      115.11      222.72    124.85 o 
  13   2   1       13.86       26.17    119.51 o 
 -13   3   1       94.54      173.31    164.15 o 
 -12   3   1        0.84       47.03    100.19 o 
 -11   3   1      138.76      103.67     84.09 o 
 -10   3   1     1118.38      961.12     77.24 o 
  -9   3   1      341.31      197.40     92.64 o 
  -8   3   1       26.21      -49.67     49.67 o 
  -7   3   1      592.67      541.09     46.63 o 
  -6   3   1      132.73      149.30     35.54 o 
  -5   3   1     1064.29     1058.75     34.44 o 
  -4   3   1      266.49      259.78     19.92 o 
  -3   3   1    27174.19    26982.95    268.79 o 
  -2   3   1      341.09      932.81     90.03 o 
  -1   3   1       69.75      175.17     13.19 o 
   0   3   1      677.25      829.50     17.47 o 
   1   3   1     2933.63     3691.58     43.67 o 
   2   3   1      701.82      788.02     16.88 o 
   3   3   1     4109.58     3987.15     46.58 o 
   4   3   1     7637.05     7411.07    105.43 o 
   5   3   1     2937.50     2978.89     58.70 o 
   6   3   1      510.12      499.01     37.41 o 
   7   3   1      245.40      152.93     44.35 o 
   8   3   1      429.31      397.12     65.76 o 
   9   3   1        8.09       15.34     93.80 o 
  10   3   1      229.16       22.33    126.62 o 
  11   3   1       12.49      -72.68     77.92 o 
  12   3   1       62.33      -77.84     86.19 o 
  13   3   1      136.42      -97.83    163.08 o 
 -13   4   1      548.23      571.96    146.81 o 
 -12   4   1       58.83       -6.28    126.47 o 
 -11   4   1       44.56      133.52    100.23 o 
 -10   4   1      998.84      928.35     78.43 o 
  -9   4   1     1233.77     1286.04     72.19 o 
  -8   4   1     3482.86     3417.35     89.77 o 
  -7   4   1     1358.35     1213.36     48.26 o 
  -6   4   1     1491.16     1554.64     43.87 o 
  -5   4   1     4264.05     4329.53     68.53 o 
  -4   4   1     2604.15     2552.03     35.73 o 
  -3   4   1      697.83      661.73     17.76 o 
  -2   4   1    10490.92    10252.20    118.27 o 
  -1   4   1    14629.18    18450.57    559.17 o 
   0   4   1    20093.23    20250.28    204.42 o 
   1   4   1       15.26       18.89     16.26 o 
   2   4   1      390.10      392.03     19.29 o 
   3   4   1       60.78      170.70     16.64 o 
   4   4   1    10518.61    10146.69    130.44 o 
   5   4   1      947.90      876.01     32.59 o 
   6   4   1      684.78      618.30     45.71 o 
   7   4   1      311.36      303.20     49.04 o 
   8   4   1     4570.28     4732.83    103.00 o 
   9   4   1     1387.17     1557.45     87.81 o 
  10   4   1     1508.49     1497.55    100.02 o 
  11   4   1     2816.64     3043.12    125.10 o 
  12   4   1     1229.06     1162.08    127.88 o 
  13   4   1      449.99      616.05    134.51 o 
 -13   5   1      437.93      311.01    154.25 o 
 -12   5   1      680.46      602.63    121.04 o 
 -11   5   1      179.23      313.98     92.16 o 
 -10   5   1      218.20      286.45     89.15 o 
  -9   5   1       41.54        7.05     64.69 o 
  -8   5   1      591.82      661.02     54.92 o 
  -7   5   1     8581.49     8203.67    241.85 o 
  -6   5   1     2159.02     2188.12     49.54 o 
  -5   5   1     1373.86     1415.60     41.29 o 
  -4   5   1        5.00       10.82     18.78 o 
  -3   5   1     6220.95     6233.46     78.76 o 
  -2   5   1     7394.35     6806.00     89.98 o 
  -1   5   1    22047.59    22514.85    300.43 o 
   0   5   1    17324.68    23219.92    811.90 o 
   1   5   1    50883.23    48420.08    472.45 o 
   2   5   1     1814.93     1493.02     29.83 o 
   3   5   1    12542.87    13248.99    137.12 o 
   4   5   1     7063.03     7732.90     87.03 o 
   5   5   1      362.59      307.14     32.33 o 
   6   5   1       67.86       56.78     38.10 o 
   7   5   1     1622.48     1442.02     81.73 o 
   8   5   1      272.84      452.47     66.08 o 
   9   5   1       86.50      109.14     80.43 o 
  10   5   1        4.01       25.75     71.51 o 
  11   5   1     2043.66     1804.28    101.70 o 
  12   5   1     4254.76     4050.18    198.73 o 
 -12   6   1       26.67       91.23    147.24 o 
 -11   6   1      131.99       12.60    110.34 o 
 -10   6   1      301.52      292.36     71.07 o 
  -9   6   1       95.13       65.99     68.09 o 
  -8   6   1     2865.61     2935.68    152.87 o 
  -7   6   1       43.51       -9.10     39.76 o 
  -6   6   1     1256.09     1228.53     57.01 o 
  -5   6   1     1532.03     1540.73     50.96 o 
  -4   6   1       32.69      107.55     39.48 o 
  -3   6   1     1382.83     1401.66     41.59 o 
  -2   6   1     3881.44     3525.39     73.71 o 
  -1   6   1     5333.09     5479.35     73.16 o 
   0   6   1      310.83      375.60     25.64 o 
   1   6   1     5669.58     5241.04     64.24 o 
   2   6   1     4936.65     4343.81    192.89 o 
   3   6   1       29.64      -24.79     30.77 o 
   4   6   1     1086.28     1180.86     29.65 o 
   5   6   1     8063.79     8109.42    125.63 o 
   6   6   1       32.74       15.51     35.40 o 
   7   6   1      819.21      697.55     49.61 o 
   8   6   1       47.79       13.28     61.86 o 
   9   6   1      601.59      522.94     71.69 o 
  10   6   1      282.77      339.26    105.73 o 
  11   6   1      552.01      651.24    107.19 o 
  12   6   1       88.68       11.16    141.39 o 
 -12   7   1     2544.38     2930.39    157.84 o 
 -11   7   1     2150.79     2574.63    152.88 o 
 -10   7   1       73.67      165.90    128.25 o 
  -9   7   1     2172.81     2040.01     81.88 o 
  -8   7   1      922.19      792.02     51.02 o 
  -7   7   1     1119.09     1040.56     58.86 o 
  -6   7   1       31.81       -3.22     36.43 o 
  -5   7   1      119.31      118.90     38.58 o 
  -4   7   1      863.29      961.32     56.56 o 
  -3   7   1     1053.71     1094.90     67.00 o 
  -2   7   1      656.58      633.76     37.87 o 
  -1   7   1    19393.18    18709.97    292.48 o 
   0   7   1    44722.91    42989.26    523.37 o 
   1   7   1    14137.13    13645.16    154.12 o 
   2   7   1    13635.85    13998.38    425.55 o 
   3   7   1     2267.23     2298.23     81.48 o 
   4   7   1     1548.27     1833.15     59.76 o 
   5   7   1     2687.40     2500.69     44.65 o 
   6   7   1     2236.03     2190.97     56.92 o 
   7   7   1       41.59       86.35     50.96 o 
   8   7   1     3330.24     3418.01    116.51 o 
   9   7   1      147.25      215.41     67.06 o 
  10   7   1       24.68     -107.60    107.60 o 
  11   7   1     2480.22     2826.29    168.34 o 
  12   7   1     1606.74     1554.81    171.92 o 
 -12   8   1      178.43       19.81    142.11 o 
 -11   8   1     2577.57     2797.89    160.60 o 
 -10   8   1     2442.64     2672.23    122.91 o 
  -9   8   1     1099.08     1263.14    102.33 o 
  -8   8   1     1454.59     1530.98     71.83 o 
  -7   8   1     1224.77     1286.43     84.41 o 
  -6   8   1     3162.56     3230.79     99.46 o 
  -5   8   1     2024.16     2113.33     84.45 o 
  -4   8   1      105.56       73.53     53.31 o 
  -3   8   1      544.38      648.92     47.20 o 
  -2   8   1      906.64      623.32     98.17 o 
  -1   8   1     6454.69     5919.86    128.79 o 
   0   8   1      344.49      345.60     38.13 o 
   1   8   1     9130.99     8375.95    186.41 o 
   2   8   1     8921.31     8936.95    164.38 o 
   3   8   1     1948.27     2023.37    100.92 o 
   4   8   1      642.11      481.08     54.09 o 
   5   8   1     4689.56     4691.19     97.78 o 
   6   8   1     3710.73     3596.78     82.19 o 
   7   8   1       58.47       23.01     46.55 o 
   8   8   1      180.55       11.99     86.02 o 
   9   8   1      565.49      613.81    157.26 o 
  10   8   1     2523.28     2533.63    195.98 o 
  11   8   1     1359.18     1313.10    143.07 o 
 -11   9   1       99.55      207.25    149.00 o 
 -10   9   1     1187.90     1377.54    175.13 o 
  -9   9   1     1106.25      977.57    125.44 o 
  -8   9   1       31.31      -82.49     82.49 o 
  -7   9   1     3020.37     3277.33    101.35 o 
  -6   9   1       34.21      -24.31     67.20 o 
  -5   9   1     3308.65     3327.33     82.44 o 
  -4   9   1        7.49      -22.08     56.19 o 
  -3   9   1     1915.13     1700.31     62.37 o 
  -2   9   1      201.14      144.07     37.61 o 
  -1   9   1      339.59      347.96     54.99 o 
   0   9   1      448.63      392.65     34.04 o 
   1   9   1     1820.29     1905.29     50.52 o 
   2   9   1     1085.07     1084.28     36.28 o 
   3   9   1      743.07      715.97     54.35 o 
   4   9   1      259.16      205.56     58.44 o 
   5   9   1     1878.48     1939.03     95.64 o 
   6   9   1      472.17      367.26     79.35 o 
   7   9   1     3187.97     3345.02    105.62 o 
   8   9   1      181.23       45.80     83.06 o 
   9   9   1      153.37      334.84    141.65 o 
  10   9   1      148.78      198.38    166.98 o 
  11   9   1        1.17      257.85    144.07 o 
 -11  10   1      117.21      -23.00    136.47 o 
 -10  10   1      979.39     1003.25    166.98 o 
  -9  10   1     2902.20     2973.91    147.14 o 
  -8  10   1     1852.11     2091.86    106.60 o 
  -7  10   1       86.73       24.12     83.15 o 
  -6  10   1     1200.70     1261.45     87.78 o 
  -5  10   1       29.41       85.91     67.47 o 
  -4  10   1      453.56      471.47     57.09 o 
  -3  10   1      986.75     1086.42     65.05 o 
  -2  10   1     1956.25     1843.89    124.78 o 
  -1  10   1      179.62      190.70     42.32 o 
   0  10   1     1277.81     1097.08     43.42 o 
   1  10   1      153.94      148.07     43.51 o 
   2  10   1     2653.43     2651.38     56.14 o 
   3  10   1     6714.60     7009.50    233.19 o 
   4  10   1      538.81      533.92     71.09 o 
   5  10   1      286.29      243.84     72.04 o 
   6  10   1     1302.55     1390.08     87.06 o 
   7  10   1       61.70      123.75     84.80 o 
   8  10   1      196.66      320.96     99.77 o 
   9  10   1      425.83      619.77    132.83 o 
  10  10   1      175.20      221.42    126.02 o 
  11  10   1      476.66      786.85    241.21 o 
 -10  11   1      532.22      540.56    140.51 o 
  -9  11   1       64.12       35.76    145.82 o 
  -8  11   1      889.48      777.29    122.27 o 
  -7  11   1     2291.96     2404.56    133.45 o 
  -6  11   1       50.62       22.21     88.34 o 
  -5  11   1     1364.43     1364.89     82.73 o 
  -4  11   1      471.31      540.00     66.50 o 
  -3  11   1     1254.95     1273.71     62.82 o 
  -2  11   1      270.34      223.94     32.70 o 
  -1  11   1      523.43      464.23     49.70 o 
   0  11   1     4147.55     4111.19    107.12 o 
   1  11   1     3501.23     3238.65     87.17 o 
   2  11   1     7817.17     8380.38    230.74 o 
   3  11   1      151.90      121.09     66.53 o 
   4  11   1     2241.89     2365.92     87.80 o 
   5  11   1      628.59      702.21     77.02 o 
   6  11   1      934.91     1089.35     96.68 o 
   7  11   1      795.76      877.98     98.81 o 
   8  11   1      538.17      436.10    130.54 o 
   9  11   1        1.94       16.88    140.90 o 
  10  11   1      183.15      170.59    137.81 o 
  -9  12   1      165.08      233.21    103.22 o 
  -8  12   1       59.35       -1.35    105.89 o 
  -7  12   1       30.40       63.43    101.21 o 
  -6  12   1      309.64      310.19    100.96 o 
  -5  12   1        4.09      -88.68     88.68 o 
  -4  12   1       31.65       31.82     74.71 o 
  -3  12   1      137.68       55.72     67.52 o 
  -2  12   1       21.15       24.34     68.10 o 
  -1  12   1      472.86      482.49     66.72 o 
   0  12   1     1018.63      858.99     56.89 o 
   1  12   1     1127.06     1081.29     64.13 o 
   2  12   1      140.23      107.51     64.78 o 
   3  12   1      546.07      567.99     79.07 o 
   4  12   1      343.04      210.29     85.05 o 
   5  12   1      524.98      491.51     92.60 o 
   6  12   1      192.07       83.66    100.35 o 
   7  12   1      259.51      175.92     92.18 o 
   8  12   1      104.07      130.52    126.86 o 
   9  12   1       12.29       -0.89    178.34 o 
  -9  13   1      101.06       79.51    159.47 o 
  -8  13   1      161.77     -122.06    139.46 o 
  -7  13   1      253.85      233.17    123.42 o 
  -6  13   1     1147.72     1067.15    130.04 o 
  -5  13   1      544.25      536.27    122.35 o 
  -4  13   1       87.95        1.08     73.34 o 
  -3  13   1        3.31     -103.06    103.06 o 
  -2  13   1       67.40       53.68     84.15 o 
  -1  13   1     1326.24     1337.51     85.75 o 
   0  13   1     9080.98    10286.46    318.18 o 
   1  13   1     4000.88     3910.24    117.50 o 
   2  13   1      190.45      173.49     68.69 o 
   3  13   1      121.13       65.29     80.01 o 
   4  13   1        5.77      -80.07     80.07 o 
   5  13   1        1.05      -45.35     86.17 o 
   6  13   1      354.78      392.07    113.72 o 
   7  13   1       35.81      -33.72    124.78 o 
   8  13   1      193.76      188.82    164.68 o 
  -8  14   1       57.56      311.08    178.57 o 
  -7  14   1      366.24      385.28    119.21 o 
  -6  14   1     1177.77     1491.19    131.09 o 
  -5  14   1      149.35       40.03     99.57 o 
  -4  14   1        1.06      -86.73     86.73 o 
  -3  14   1        7.47      -91.67    100.23 o 
  -2  14   1      917.60      866.06    102.66 o 
  -1  14   1     2314.79     2279.44    133.85 o 
   0  14   1      118.80       90.49     91.41 o 
   1  14   1     1144.85     1376.22    110.98 o 
   2  14   1     2486.05     2403.79    117.30 o 
   3  14   1      355.29      271.60     85.66 o 
   4  14   1        3.63      -34.40     80.15 o 
   5  14   1      665.51      913.78    176.21 o 
   6  14   1     1171.66     1576.00    231.69 o 
   7  14   1        2.92       22.87    126.21 o 
  -7  15   1      489.03      422.26    174.15 o 
  -6  15   1       21.56       42.21    130.03 o 
  -5  15   1      494.82      683.77    145.39 o 
  -4  15   1      549.21      583.88    139.08 o 
  -3  15   1       14.64     -136.12    136.12 o 
  -2  15   1      100.85      194.42    157.54 o 
  -1  15   1       88.69      177.89    126.38 o 
   0  15   1        6.77       31.27    127.94 o 
   1  15   1      479.76      559.00    101.38 o 
   2  15   1     1308.92     1280.76    133.58 o 
   3  15   1        3.75     -129.16    129.16 o 
   4  15   1      473.24      379.76    123.10 o 
   5  15   1      368.99      301.27    120.49 o 
   6  15   1       63.83      -44.12    139.83 o 
  -5  16   1       52.13      100.00    146.35 o 
  -4  16   1      339.03      328.26    123.79 o 
  -3  16   1      375.33      122.45    195.56 o 
  -2  16   1       24.30        2.33    149.80 o 
  -1  16   1       16.32      -57.56    142.80 o 
   0  16   1       17.51      -71.63    134.92 o 
   1  16   1        3.70      245.29    167.08 o 
   2  16   1      695.65      734.24    153.01 o 
   3  16   1     1417.49     1728.91    139.03 o 
   4  16   1      466.00      375.58    201.95 o 
   5  16   1      126.74       86.83    172.82 o 
  -3  17   1      132.73       69.15    201.99 o 
  -2  17   1      634.61      680.83    143.91 o 
  -1  17   1       58.89      116.70    158.27 o 
   0  17   1        2.30       58.92    175.77 o 
   1  17   1      404.12      653.94    167.48 o 
   2  17   1      503.66      696.29    150.78 o 
 -13   0   2      293.95      346.46    246.19 o 
 -12   0   2     4838.12     5091.34    281.16 o 
 -11   0   2     2893.22     2891.97    123.84 o 
 -10   0   2      558.56      378.90    119.09 o 
  -9   0   2      583.67      751.45     95.71 o 
  -8   0   2      663.31      623.82    103.60 o 
  -7   0   2     2149.00     3947.51    566.12 o 
  -6   0   2    36968.71    40049.35   1711.37 o 
  -5   0   2    26472.24    26975.03    517.48 o 
  -4   0   2    12694.48    19740.75   1090.00 o 
  -3   0   2    66817.61    67619.84    869.59 o 
  -2   0   2     3946.58     4227.01    345.31 o 
   2   0   2    23110.19    26655.06    430.16 o 
   3   0   2      322.86      609.23     53.72 o 
   4   0   2      214.60      232.44     40.87 o 
   5   0   2       18.10      276.55     55.05 o 
   6   0   2    18969.19    18395.56    394.68 o 
   7   0   2      280.93      221.91     96.92 o 
   8   0   2     3940.65     3793.74    135.51 o 
   9   0   2     2567.99     2812.99    134.05 o 
  10   0   2      102.72      185.72    104.26 o 
  11   0   2     8342.48     7853.22    250.20 o 
  12   0   2     7232.30     7201.64    365.39 o 
  13   0   2     3499.51     2975.47    265.43 o 
 -13   1   2      115.76       65.88    122.18 o 
 -12   1   2        0.22       64.11    103.91 o 
 -11   1   2     3437.08     3271.58    103.96 o 
 -10   1   2     1882.43     1902.10     82.39 o 
  -9   1   2      443.86      437.20     69.44 o 
  -8   1   2     1413.56     1440.27     90.86 o 
  -7   1   2     4510.15     4517.38     94.89 o 
  -6   1   2    27581.32    25992.92    281.15 o 
  -5   1   2     2227.72     3631.91    225.57 o 
  -4   1   2    57534.58    55469.52    653.05 o 
  -3   1   2    12276.01    14821.51    132.97 o 
  -2   1   2    84574.88    83471.09   2064.55 o 
   2   1   2     1989.08     2026.21     43.56 o 
   3   1   2       55.10       80.51     18.42 o 
   4   1   2       71.00      113.62     21.99 o 
   5   1   2    32826.44    31606.37    332.07 o 
   6   1   2     2819.77     3637.33    191.18 o 
   7   1   2     3568.81     3736.75    100.05 o 
   8   1   2      989.87     1051.52     65.17 o 
   9   1   2      601.54      679.87     78.77 o 
  10   1   2     2867.74     2792.76     90.64 o 
  11   1   2      391.20      357.58     94.04 o 
  12   1   2      162.98      146.51    109.15 o 
  13   1   2        5.67      -48.62    154.55 o 
 -13   2   2      271.96      303.30    113.57 o 
 -12   2   2      386.04      226.26    111.62 o 
 -11   2   2       39.33      124.53    115.39 o 
 -10   2   2     2519.59     2303.27    127.83 o 
  -9   2   2     2516.38     2392.25     95.16 o 
  -8   2   2      704.77      830.07     65.11 o 
  -7   2   2     9914.13     9704.77    216.05 o 
  -6   2   2      213.02      397.03     37.00 o 
  -5   2   2     7603.46     7655.38     83.86 o 
  -4   2   2     5095.08     5527.99     70.73 o 
  -3   2   2    11510.35    12084.56    128.21 o 
  -2   2   2     1867.77     2918.84     80.02 o 
  -1   2   2      922.13      838.88     62.29 o 
   1   2   2    35089.84    32590.18   1003.51 o 
   2   2   2     1742.63     1532.82     23.82 o 
   3   2   2     1870.60     2486.93     85.09 o 
   4   2   2    14715.21    14095.52    175.25 o 
   5   2   2     3678.65     4573.84    136.19 o 
   6   2   2     2907.11     2673.61     60.45 o 
   7   2   2     9351.66     9242.25    317.09 o 
   8   2   2       17.93       68.19     64.32 o 
   9   2   2      699.09      792.09     89.18 o 
  10   2   2       20.51      -46.40     75.62 o 
  11   2   2      311.82      274.93     84.04 o 
  12   2   2      963.33      988.89    122.05 o 
  13   2   2     2307.47     2147.36    165.63 o 
 -13   3   2       74.81       62.57    143.14 o 
 -12   3   2      104.03      117.00    112.86 o 
 -11   3   2       90.09      111.23     91.41 o 
 -10   3   2      727.94      698.01     80.65 o 
  -9   3   2     9344.24     9298.65    209.38 o 
  -8   3   2    20788.18    20433.77    381.24 o 
  -7   3   2     1728.80     1637.81     54.68 o 
  -6   3   2     6299.13     6500.70    154.23 o 
  -5   3   2     2410.65     2488.45     43.23 o 
  -4   3   2    12735.71    13621.65    118.34 o 
  -3   3   2    12072.11    11930.78    106.00 o 
  -2   3   2    11509.07    11442.94    127.77 o 
  -1   3   2    11778.88    12379.98    214.77 o 
   0   3   2    18557.77    18924.61    231.98 o 
   1   3   2     8960.95     8622.61     91.08 o 
   2   3   2     4882.55     4618.60     48.44 o 
   3   3   2    10058.33    10162.01    167.18 o 
   4   3   2    12075.26    11893.96    132.60 o 
   5   3   2      864.79      999.58     45.04 o 
   6   3   2     6666.35     7092.49    167.00 o 
   7   3   2      326.51      238.89     58.12 o 
   8   3   2     8505.76     8374.37    136.93 o 
   9   3   2     1027.95      995.51     82.61 o 
  10   3   2       94.01      122.56    103.47 o 
  11   3   2      768.46      745.82     95.30 o 
  12   3   2     2452.28     2583.12    135.38 o 
  13   3   2       18.51       45.04    120.03 o 
 -13   4   2        9.47       13.43    149.87 o 
 -12   4   2      139.76      212.66    118.37 o 
 -11   4   2      443.55      370.89     99.72 o 
 -10   4   2       63.32       -0.05     78.73 o 
  -9   4   2        1.29      -13.12     65.35 o 
  -8   4   2       72.64       71.95     83.65 o 
  -7   4   2     7023.59     6477.38    141.25 o 
  -6   4   2       23.91       55.01     30.11 o 
  -5   4   2     4471.24     4326.41     62.26 o 
  -4   4   2      234.11      297.86     20.91 o 
  -3   4   2       99.76       67.48     22.88 o 
  -2   4   2      120.74      407.01     47.22 o 
  -1   4   2    15489.42    14519.08    135.39 o 
   0   4   2      677.32     1057.60     46.30 o 
   1   4   2     3865.60     4748.95    101.51 o 
   2   4   2     2702.46     3254.69     57.96 o 
   3   4   2        5.31        9.07     18.09 o 
   4   4   2      329.67      230.78     26.11 o 
   5   4   2     2998.91     3122.75     62.33 o 
   6   4   2      247.58      286.19     44.41 o 
   7   4   2      434.10      442.85     53.05 o 
   8   4   2       15.60      168.19     69.56 o 
   9   4   2      272.12      175.27     66.03 o 
  10   4   2       98.58       68.79     92.21 o 
  11   4   2     1090.69     1173.64    114.41 o 
  12   4   2       66.47        0.40    101.09 o 
 -13   5   2      230.41      -21.48    161.75 o 
 -12   5   2      169.87       63.27    139.75 o 
 -11   5   2     2849.17     2867.74    103.02 o 
 -10   5   2        8.84       26.93     83.53 o 
  -9   5   2        6.40       -4.07     76.48 o 
  -8   5   2       67.74       35.14     53.92 o 
  -7   5   2     1148.42      910.29     49.98 o 
  -6   5   2     1968.73     1843.09     48.47 o 
  -5   5   2      276.40      128.88     30.34 o 
  -4   5   2     3795.29     3821.85     67.82 o 
  -3   5   2      458.41      587.61     25.27 o 
  -2   5   2     3025.96     2804.11     39.62 o 
  -1   5   2    47646.30    46380.02    438.44 o 
   0   5   2     5226.81     5458.45     87.57 o 
   1   5   2    22074.78    21290.08    205.59 o 
   2   5   2      680.37      669.62     26.55 o 
   3   5   2        5.15       40.71     22.64 o 
   4   5   2     1872.65     2524.07     56.44 o 
   5   5   2     1125.43     1075.17     49.66 o 
   6   5   2     1083.90      987.55     45.19 o 
   7   5   2      915.64      870.80     55.98 o 
   8   5   2     1099.52     1140.26     73.06 o 
   9   5   2       89.21       40.33     94.72 o 
  10   5   2     2152.61     2168.70     95.32 o 
  11   5   2      891.17      808.78    122.71 o 
  12   5   2      256.50      148.20    129.22 o 
 -12   6   2     2501.03     2727.96    161.53 o 
 -11   6   2     1267.09     1500.51    114.40 o 
 -10   6   2        0.95       48.31     72.05 o 
  -9   6   2      100.53      157.21     65.64 o 
  -8   6   2      602.75      501.20     58.04 o 
  -7   6   2     2314.69     2070.78     84.05 o 
  -6   6   2     6997.88     6309.32    118.86 o 
  -5   6   2    12288.96    11823.22    142.78 o 
  -4   6   2     1061.83     1016.91     41.42 o 
  -3   6   2       85.63      150.58     31.66 o 
  -2   6   2     1708.81     1881.57     48.10 o 
  -1   6   2    15058.20    15267.34    169.69 o 
   0   6   2    47921.32    48915.14    634.81 o 
   1   6   2    25770.92    26553.00    270.35 o 
   2   6   2     2658.46     2790.76     94.77 o 
   3   6   2     1081.63     1082.26     30.01 o 
   4   6   2      303.69      263.51     28.76 o 
   5   6   2       84.32       92.06     30.53 o 
   6   6   2     1469.44     1400.71     47.33 o 
   7   6   2      683.83      695.60     54.08 o 
   8   6   2     1036.56     1062.37     77.99 o 
   9   6   2      552.02      615.36     72.08 o 
  10   6   2      327.12      281.36     93.30 o 
  11   6   2     6040.56     6191.09    195.07 o 
  12   6   2     3904.45     3677.55    297.85 o 
 -12   7   2      108.98      124.12    148.52 o 
 -11   7   2     1341.60     1486.90    183.50 o 
 -10   7   2      817.62      878.64    111.80 o 
  -9   7   2      138.76       47.22     74.40 o 
  -8   7   2      237.51      156.28     71.50 o 
  -7   7   2     3057.95     2877.61     70.60 o 
  -6   7   2      399.58      374.60     36.20 o 
  -5   7   2     2720.81     2608.67     88.87 o 
  -4   7   2     3867.31     3828.17     86.42 o 
  -3   7   2     1824.71     1919.75     47.36 o 
  -2   7   2     2801.98     2435.29    148.04 o 
  -1   7   2     1881.85     1942.20     60.94 o 
   0   7   2      315.44      249.46     30.02 o 
   1   7   2    13401.45    13613.17    236.75 o 
   2   7   2     3556.90     3089.69     93.77 o 
   3   7   2     1321.22     1198.91     47.87 o 
   4   7   2      653.62      677.60     54.30 o 
   5   7   2    12240.56    12121.88    237.45 o 
   6   7   2     2425.19     2369.12     79.61 o 
   7   7   2      955.56     1058.40     59.59 o 
   8   7   2      537.44      498.83     69.93 o 
   9   7   2      211.52      197.92     76.55 o 
  10   7   2     1300.28     1519.02    121.72 o 
  11   7   2      518.16      146.56    131.94 o 
  12   7   2       11.06     -166.15    166.15 o 
 -12   8   2       25.84     -120.53    148.34 o 
 -11   8   2      152.77      131.61    120.09 o 
 -10   8   2      893.98      821.79    112.73 o 
  -9   8   2        3.23       23.15    128.77 o 
  -8   8   2     2804.61     3089.53     86.50 o 
  -7   8   2     3371.26     3410.13    102.29 o 
  -6   8   2      862.09      807.14     61.16 o 
  -5   8   2       56.61      -48.92     48.92 o 
  -4   8   2       13.32      -45.32     54.27 o 
  -3   8   2      770.51      776.13     49.64 o 
  -2   8   2      400.48      329.10     52.77 o 
  -1   8   2     1290.62     1224.28     43.43 o 
   0   8   2      742.50      705.81     39.58 o 
   1   8   2    10431.94     9685.83    209.51 o 
   2   8   2     5747.78     5749.45    100.96 o 
   3   8   2      724.22      815.15     50.79 o 
   4   8   2     3471.62     3304.18     82.75 o 
   5   8   2     6056.90     5393.66    136.70 o 
   6   8   2      122.83      162.56     50.44 o 
   7   8   2     1197.56     1214.81     63.62 o 
   8   8   2      140.72      102.09     89.52 o 
   9   8   2      512.74      372.78    114.09 o 
  10   8   2      193.64      104.86    134.22 o 
  11   8   2        5.74     -117.89    158.90 o 
 -11   9   2       16.03     -185.72    185.72 o 
 -10   9   2     2527.06     2323.05    132.65 o 
  -9   9   2     4562.71     4474.98    144.92 o 
  -8   9   2     1007.22     1230.06    140.13 o 
  -7   9   2      968.32     1132.44     84.85 o 
  -6   9   2      412.80      377.55     65.34 o 
  -5   9   2      192.41      198.19     60.44 o 
  -4   9   2       70.18        6.07     61.68 o 
  -3   9   2       20.20       -6.85     48.08 o 
  -2   9   2      451.77      450.53     29.68 o 
  -1   9   2       37.48       49.04     32.53 o 
   0   9   2     1816.24     1603.45     51.02 o 
   1   9   2      764.44      691.10     40.11 o 
   2   9   2    10026.56     9635.06    235.42 o 
   3   9   2    14629.95    15396.01    365.06 o 
   4   9   2     3865.81     3685.80     89.21 o 
   5   9   2      349.45      406.11     80.49 o 
   6   9   2      213.91      248.79     73.43 o 
   7   9   2     1389.80     1313.12     80.15 o 
   8   9   2      206.16      155.09     80.42 o 
   9   9   2     1992.53     2115.92    154.14 o 
  10   9   2      391.13      317.89    114.07 o 
  11   9   2      651.53      800.31    232.09 o 
 -11  10   2       17.19     -163.90    163.90 o 
 -10  10   2       12.84      -81.53    158.91 o 
  -9  10   2     1636.73     1463.83    128.56 o 
  -8  10   2      400.19      348.60    103.41 o 
  -7  10   2       17.78      -98.40     98.40 o 
  -6  10   2      488.33      349.91     85.46 o 
  -5  10   2      592.73      461.05     68.71 o 
  -4  10   2      174.61       76.45     66.28 o 
  -3  10   2      915.81      947.89     61.50 o 
  -2  10   2     1665.61     1638.56     70.87 o 
  -1  10   2       17.13       17.11     38.79 o 
   0  10   2      127.48      140.24     35.64 o 
   1  10   2     1315.96     1220.09     55.69 o 
   2  10   2      289.44      176.62     36.82 o 
   3  10   2      579.83      573.58     61.99 o 
   4  10   2      604.20      595.91     66.91 o 
   5  10   2       15.73       82.41     69.41 o 
   6  10   2       69.86       57.12     77.01 o 
   7  10   2      677.58      760.55     86.36 o 
   8  10   2      128.37      115.56     93.30 o 
   9  10   2      109.98       57.70    135.06 o 
  10  10   2      129.14      267.14    134.93 o 
 -10  11   2      121.84      205.40    143.24 o 
  -9  11   2        6.31      108.82    168.61 o 
  -8  11   2      524.76      586.74    102.54 o 
  -7  11   2      100.04      179.46     96.37 o 
  -6  11   2        0.47      -31.20     81.01 o 
  -5  11   2       59.47      129.56     78.60 o 
  -4  11   2      319.44      176.38     79.30 o 
  -3  11   2     2273.52     2166.66    140.85 o 
  -2  11   2      656.80      591.42     44.06 o 
  -1  11   2      536.16      447.93     57.01 o 
   0  11   2       37.70        4.69     45.68 o 
   1  11   2     2105.51     1983.97     70.33 o 
   2  11   2      666.99      555.71     38.27 o 
   3  11   2       53.31       36.19     70.88 o 
   4  11   2        4.01       23.53     79.84 o 
   5  11   2       59.37       46.62     75.20 o 
   6  11   2       20.77       18.84     89.47 o 
   7  11   2       34.51      -70.48     99.50 o 
   8  11   2        1.22      106.06    138.23 o 
   9  11   2      150.75      -86.20    155.79 o 
  10  11   2      787.30      580.49    163.84 o 
 -10  12   2        4.54      255.79    128.85 o 
  -9  12   2      160.73      130.60    125.22 o 
  -8  12   2      265.78      298.05    125.22 o 
  -7  12   2      830.82      853.86     96.39 o 
  -6  12   2     1018.55     1042.79     93.57 o 
  -5  12   2      393.67      338.43     92.64 o 
  -4  12   2      425.66      411.55     86.16 o 
  -3  12   2     2487.69     2384.17     83.78 o 
  -2  12   2      401.21      491.26     92.58 o 
  -1  12   2     2354.90     2570.53    108.73 o 
   0  12   2     5681.05     5577.15    128.44 o 
   1  12   2     3539.95     3706.52     98.33 o 
   2  12   2      112.73      -30.23     72.75 o 
   3  12   2        6.69      -37.08     78.61 o 
   4  12   2       32.53        2.20     79.11 o 
   5  12   2      224.78      286.57     88.57 o 
   6  12   2      520.29      515.55     91.06 o 
   7  12   2        2.68       62.19     90.20 o 
   8  12   2      127.21       20.45    151.73 o 
   9  12   2        3.70     -157.87    162.86 o 
  -9  13   2       74.39       34.92    203.10 o 
  -8  13   2      185.56      143.08    124.53 o 
  -7  13   2      957.94      973.78    116.85 o 
  -6  13   2      535.48      311.33    107.79 o 
  -5  13   2       63.47      -94.95     96.01 o 
  -4  13   2        2.62      -16.07     78.65 o 
  -3  13   2       25.44      -79.66     79.66 o 
  -2  13   2      901.36      826.74     80.41 o 
  -1  13   2      142.35       79.14     77.23 o 
   0  13   2      626.87      663.59     85.86 o 
   1  13   2     1836.82     1719.29     71.75 o 
   2  13   2      170.97      102.96     76.17 o 
   3  13   2      125.33      185.51     77.40 o 
   4  13   2        1.36      -18.12     97.03 o 
   5  13   2      529.08      439.88     95.85 o 
   6  13   2     1499.92     1532.90    120.93 o 
   7  13   2      642.40      809.14    143.97 o 
   8  13   2        3.80       87.49    168.38 o 
  -8  14   2      202.77       29.88    218.30 o 
  -7  14   2     1069.91     1396.36    131.04 o 
  -6  14   2      532.43      578.90    106.01 o 
  -5  14   2      494.55      456.62     96.79 o 
  -4  14   2       16.53      -73.54     99.23 o 
  -3  14   2        9.23     -102.28    102.28 o 
  -2  14   2       23.44     -110.29    110.29 o 
  -1  14   2     1180.64     1126.27    143.44 o 
   0  14   2      448.06      507.83     99.06 o 
   1  14   2     1207.38     1501.63    104.88 o 
   2  14   2      443.39      306.59     93.88 o 
   3  14   2      240.25      194.19     92.22 o 
   4  14   2      176.13      182.38    130.15 o 
   5  14   2      157.49      296.43    103.54 o 
   6  14   2      280.17      214.87    106.95 o 
   7  14   2       87.53       94.69    156.91 o 
  -7  15   2        1.47      107.32    117.26 o 
  -6  15   2       13.49        0.60    146.19 o 
  -5  15   2        0.09       68.35    132.57 o 
  -4  15   2        0.14      -94.45    127.06 o 
  -3  15   2       18.73      -86.82    136.45 o 
  -2  15   2       19.68     -105.11    144.25 o 
  -1  15   2      411.13      504.30    116.74 o 
   0  15   2        2.45      -28.11    123.89 o 
   1  15   2      908.60     1091.56    111.66 o 
   2  15   2     1712.20     1898.12    126.25 o 
   3  15   2     1750.58     2078.64    191.06 o 
   4  15   2      997.93     1084.36    135.98 o 
   5  15   2      330.43      328.74    165.32 o 
   6  15   2      111.54      285.16    214.85 o 
  -5  16   2       68.39      114.01    179.19 o 
  -4  16   2      122.01      447.56    160.02 o 
  -3  16   2      295.16      180.21    143.86 o 
  -2  16   2      151.92      186.89    174.85 o 
  -1  16   2       46.53       30.74    138.92 o 
   0  16   2       46.54     -140.25    140.25 o 
   1  16   2      221.78      177.30    138.05 o 
   2  16   2       50.94       63.90    136.24 o 
   3  16   2        2.34      -69.47    136.66 o 
   4  16   2       18.85      -15.91    158.94 o 
   5  16   2       18.72      -95.45    136.67 o 
  -3  17   2      135.43      292.78    192.44 o 
  -2  17   2       77.50     -100.82    155.67 o 
  -1  17   2        9.01     -128.27    128.27 o 
   0  17   2        1.77      -95.91    151.90 o 
   1  17   2       44.11      122.26    218.98 o 
   2  17   2       30.89        3.39    152.60 o 
 -13   1   3       44.29      -29.93    101.94 o 
 -12   1   3        2.90      -30.51    105.81 o 
 -11   1   3      100.40      146.77     94.98 o 
 -10   1   3     1405.53     1570.67     83.92 o 
  -9   1   3       33.68       19.81     59.86 o 
  -8   1   3      905.09      927.27     71.81 o 
  -7   1   3    20838.26    20767.84    297.94 o 
  -6   1   3    22677.54    23087.67    282.46 o 
  -5   1   3     4831.62     5231.22     71.30 o 
  -4   1   3     7440.02     9283.24    245.78 o 
  -3   1   3    49273.23    59375.84    881.68 o 
  -2   1   3       23.31      144.89      9.97 o 
   1   1   3    36757.98    35706.23   2206.29 o 
   2   1   3      204.50      342.29     24.77 o 
   3   1   3     1158.59     1312.96     26.64 o 
   4   1   3      105.76      113.47     22.90 o 
   5   1   3     2339.73     2098.96     49.60 o 
   6   1   3     4238.39     4264.95     87.14 o 
   7   1   3      651.50      864.68     68.66 o 
   8   1   3        4.78      -31.61     71.06 o 
   9   1   3       96.13       -9.13     76.57 o 
  10   1   3      114.29      103.38     88.19 o 
  11   1   3     1023.22      962.16    135.68 o 
  12   1   3     4322.82     4477.98    154.02 o 
  13   1   3     2422.52     2381.08    187.58 o 
 -13   2   3       53.34       69.96    117.64 o 
 -12   2   3      171.23       65.27     99.09 o 
 -11   2   3      620.36      805.01     91.00 o 
 -10   2   3      451.02      448.73     86.09 o 
  -9   2   3     1772.86     1981.43     73.91 o 
  -8   2   3     7648.46     7149.58    129.07 o 
  -7   2   3     7467.65     7167.69    133.31 o 
  -6   2   3     2329.74     2531.54     64.52 o 
  -5   2   3     1174.96     1693.95     55.14 o 
  -4   2   3     1717.32     1738.16     65.61 o 
  -3   2   3     1762.25     3110.75    175.79 o 
  -2   2   3      556.65     2343.50    166.99 o 
  -1   2   3     1758.65     1790.17     88.00 o 
   0   2   3      371.93      336.71     25.35 o 
   1   2   3     3273.52     3034.96     48.81 o 
   2   2   3     1068.29     1168.29     31.03 o 
   3   2   3    16977.10    16679.96    188.57 o 
   4   2   3    12850.98    13373.70    239.53 o 
   5   2   3     4727.21     4666.15     90.48 o 
   6   2   3      502.41      679.14     54.28 o 
   7   2   3        6.86       51.10     57.98 o 
   8   2   3       16.93      -15.84     56.37 o 
   9   2   3      428.83      460.54     79.54 o 
  10   2   3      400.95      264.08     81.56 o 
  11   2   3     1714.91     1792.60    142.02 o 
  12   2   3      338.15      372.92    145.77 o 
  13   2   3        2.40     -151.08    151.08 o 
 -13   3   3        2.54        4.85    122.21 o 
 -12   3   3       92.35       -7.05     97.94 o 
 -11   3   3        1.42       80.18     77.47 o 
 -10   3   3     1103.51     1025.18     94.66 o 
  -9   3   3       25.06      -21.02     55.32 o 
  -8   3   3      511.44      583.05     62.77 o 
  -7   3   3      168.67      109.22     46.11 o 
  -6   3   3     4531.28     4294.92     87.76 o 
  -5   3   3        0.84       34.06     24.10 o 
  -4   3   3     1698.59     1753.50     29.96 o 
  -3   3   3    10196.37    10559.16     99.97 o 
  -2   3   3     7322.42     9625.45    164.25 o 
  -1   3   3     5868.81     6711.97     68.05 o 
   0   3   3      704.80      938.99     19.18 o 
   1   3   3     4845.50     4304.92     54.59 o 
   2   3   3     2755.19     2328.82     35.13 o 
   3   3   3       44.30      164.76     25.15 o 
   4   3   3     7242.79     7121.91     99.06 o 
   5   3   3      304.40      423.75     35.40 o 
   6   3   3      410.69      367.40     42.99 o 
   7   3   3       70.56       87.48     63.32 o 
   8   3   3       20.95       25.66     68.20 o 
   9   3   3      371.23      264.51     92.66 o 
  10   3   3      212.05      200.24     99.00 o 
  11   3   3      391.14      311.97     96.17 o 
  12   3   3       12.47       78.31    107.16 o 
 -13   4   3       48.37      168.51    162.78 o 
 -12   4   3       37.06       -4.40    105.47 o 
 -11   4   3      579.26      531.66     82.02 o 
 -10   4   3      105.71       67.47     77.23 o 
  -9   4   3     5117.16     5262.61    116.32 o 
  -8   4   3    11627.15    11437.54    334.72 o 
  -7   4   3     1508.89     1630.52     56.01 o 
  -6   4   3      121.53      151.83     33.57 o 
  -5   4   3      160.68      223.83     27.48 o 
  -4   4   3     2767.21     3128.36     55.76 o 
  -3   4   3    31873.37    31785.53    353.29 o 
  -2   4   3    14729.53    15308.12    148.75 o 
  -1   4   3     1414.16     1360.96     21.88 o 
   0   4   3    23020.33    22276.38    228.47 o 
   1   4   3     6351.30     6653.44     82.18 o 
   2   4   3     2310.57     2018.42     35.12 o 
   3   4   3      642.71      520.72     24.21 o 
   4   4   3     1603.69     1320.25     39.34 o 
   5   4   3      349.18      167.22     32.32 o 
   6   4   3        3.96       69.89     49.33 o 
   7   4   3        8.34       18.60     55.67 o 
   8   4   3      679.05      750.42     65.18 o 
   9   4   3        1.33       32.04     70.55 o 
  10   4   3      219.46      146.69     87.80 o 
  11   4   3     2264.75     2248.53    119.20 o 
  12   4   3      920.99      902.70    109.52 o 
 -13   5   3       80.63      169.38    137.17 o 
 -12   5   3      450.67      630.78    117.07 o 
 -11   5   3      455.96      373.74     92.78 o 
 -10   5   3      653.01      590.23     82.34 o 
  -9   5   3      354.66      346.69     67.62 o 
  -8   5   3     1699.92     1585.08    117.74 o 
  -7   5   3     3221.10     3005.91    118.41 o 
  -6   5   3     4205.53     4333.17    127.29 o 
  -5   5   3     4066.77     3655.63     87.07 o 
  -4   5   3     2991.21     2765.68     50.20 o 
  -3   5   3      413.26      491.10     20.71 o 
  -2   5   3      235.32      355.85     31.72 o 
  -1   5   3      128.72      146.84     22.63 o 
   0   5   3     6393.82     7329.92    189.95 o 
   1   5   3    29344.88    29548.08    317.57 o 
   2   5   3     1906.90     1700.97     38.05 o 
   3   5   3     1304.79     1352.19     34.41 o 
   4   5   3     4470.29     4155.52     66.16 o 
   5   5   3      951.50      808.80     38.75 o 
   6   5   3      356.73      321.31     38.71 o 
   7   5   3      443.12      434.51     53.78 o 
   8   5   3      275.11      338.34     81.96 o 
   9   5   3      260.09      142.38     78.85 o 
  10   5   3      364.04      262.76     95.07 o 
  11   5   3      380.46      291.29    130.08 o 
  12   5   3     4125.26     3752.99    242.49 o 
 -13   6   3      227.24      479.93    157.06 o 
 -12   6   3       44.17        9.96    171.31 o 
 -11   6   3      580.62      617.77    106.48 o 
 -10   6   3        1.75        5.40     87.36 o 
  -9   6   3      162.91      201.96     78.40 o 
  -8   6   3      831.48      827.57     68.36 o 
  -7   6   3        6.10      -41.18     41.41 o 
  -6   6   3       18.47      -37.66     37.66 o 
  -5   6   3     2633.02     2509.65     50.23 o 
  -4   6   3     8333.97     7901.16    124.19 o 
  -3   6   3      306.71      252.54     31.06 o 
  -2   6   3     6523.74     6671.20    146.16 o 
  -1   6   3      970.34     1072.59     27.37 o 
   0   6   3      673.04      675.16     24.32 o 
   1   6   3       77.89       27.71     20.96 o 
   2   6   3    13156.20    14448.34    201.83 o 
   3   6   3     7583.57     7427.39    107.52 o 
   4   6   3     1511.70     1405.57     44.56 o 
   5   6   3     1631.83     1632.82     68.56 o 
   6   6   3     1329.63     1240.09     48.28 o 
   7   6   3       96.72       68.81     48.87 o 
   8   6   3      347.70      242.80     67.34 o 
   9   6   3       63.56       18.91     77.44 o 
  10   6   3        1.95       -2.96     83.86 o 
  11   6   3       31.20     -165.69    165.69 o 
  12   6   3      105.16      -97.50    153.57 o 
 -12   7   3      931.72     1016.03    228.04 o 
 -11   7   3      376.44      502.69    122.49 o 
 -10   7   3      403.33      321.11    113.18 o 
  -9   7   3      150.43      128.57     83.52 o 
  -8   7   3      205.26      185.24     62.80 o 
  -7   7   3     3930.36     3476.51     68.35 o 
  -6   7   3    15846.12    15274.64    287.13 o 
  -5   7   3    17326.64    16857.56    252.94 o 
  -4   7   3     3567.71     3704.45    111.24 o 
  -3   7   3     2241.47     2126.76     54.62 o 
  -2   7   3      330.13      338.79     20.46 o 
  -1   7   3     4200.97     4066.77     69.40 o 
   0   7   3     8219.05     8154.18    110.11 o 
   1   7   3     1621.22     1549.64     64.73 o 
   2   7   3     1291.59     1209.20     44.57 o 
   3   7   3     4265.00     4327.25     92.63 o 
   4   7   3       72.64       56.49     31.10 o 
   5   7   3     6202.82     5626.18    138.68 o 
   6   7   3     8316.64     8200.89    156.92 o 
   7   7   3      674.60      742.62     54.30 o 
   8   7   3       21.66      -78.26     78.26 o 
   9   7   3      127.87      122.47     86.13 o 
  10   7   3      772.15      641.69    144.97 o 
  11   7   3      882.79      579.44    174.72 o 
  12   7   3      239.31     -115.53    251.87 o 
 -12   8   3       52.32       26.02    120.29 o 
 -11   8   3     3238.76     3309.87    206.93 o 
 -10   8   3     1584.95     1631.03    123.22 o 
  -9   8   3      235.91      177.89     96.17 o 
  -8   8   3     1752.04     1803.83     92.94 o 
  -7   8   3    10391.44    10096.77    165.21 o 
  -6   8   3     2051.08     1833.23     66.06 o 
  -5   8   3     6915.30     7061.98    123.80 o 
  -4   8   3     6047.47     5980.78    155.15 o 
  -3   8   3       90.96      110.13     48.77 o 
  -2   8   3      334.74      319.64     22.86 o 
  -1   8   3     3244.33     3140.07     65.04 o 
   0   8   3     6729.96     6463.03    159.78 o 
   1   8   3     3324.13     3241.81     93.61 o 
   2   8   3      645.28      550.28     32.87 o 
   3   8   3     1169.12     1102.51     41.13 o 
   4   8   3    12224.19    12397.68    321.87 o 
   5   8   3    18576.92    18785.17    413.75 o 
   6   8   3     1897.54     1696.54     84.05 o 
   7   8   3       72.47       47.25     55.00 o 
   8   8   3      129.52       47.99     76.83 o 
   9   8   3      163.85      221.80     95.22 o 
  10   8   3      454.53      606.34    126.97 o 
  11   8   3        1.93      132.86    148.87 o 
 -11   9   3      443.99      221.04    135.18 o 
 -10   9   3     1497.73     1600.81    164.10 o 
  -9   9   3      610.90      675.20    102.08 o 
  -8   9   3      520.61      539.28     91.28 o 
  -7   9   3     1731.71     1849.80     79.65 o 
  -6   9   3      121.13      123.00     65.97 o 
  -5   9   3       81.07       77.84     60.15 o 
  -4   9   3      193.23      133.00     59.01 o 
  -3   9   3      592.60      656.74     50.82 o 
  -2   9   3      238.28      144.32     29.16 o 
  -1   9   3     2952.89     3190.66     88.01 o 
   0   9   3      865.89      813.20     39.29 o 
   1   9   3      845.88      936.32     53.50 o 
   2   9   3     1813.97     1612.59     53.75 o 
   3   9   3      318.93      353.72     56.34 o 
   4   9   3     1206.38     1121.29    101.80 o 
   5   9   3     1217.33     1123.11     65.21 o 
   6   9   3      486.73      523.69     77.10 o 
   7   9   3       30.63       64.98     80.21 o 
   8   9   3       73.88      136.64     78.90 o 
   9   9   3        0.53      -85.84    126.69 o 
  10   9   3      431.88      463.16    126.00 o 
  11   9   3      342.41      355.77    137.72 o 
 -11  10   3      398.71      304.66    137.76 o 
 -10  10   3      382.80      374.38    118.84 o 
  -9  10   3     1942.56     2066.21    116.77 o 
  -8  10   3      427.15      454.20    101.08 o 
  -7  10   3      473.93      504.44     87.07 o 
  -6  10   3       59.97       38.05     67.24 o 
  -5  10   3      138.97      100.17     70.16 o 
  -4  10   3      433.98      308.43     63.65 o 
  -3  10   3      221.34      173.60     66.93 o 
  -2  10   3      927.11      923.88     52.18 o 
  -1  10   3       47.45       23.79     36.21 o 
   0  10   3     1846.65     1723.54     46.08 o 
   1  10   3        1.90        8.45     44.51 o 
   2  10   3     4622.56     4723.51     75.50 o 
   3  10   3     6097.48     6688.74    164.04 o 
   4  10   3      919.95      863.83     67.43 o 
   5  10   3        0.89       26.21     69.63 o 
   6  10   3      494.46      435.49     81.49 o 
   7  10   3       25.33       11.48     78.45 o 
   8  10   3       33.79      121.71    110.96 o 
   9  10   3       44.07      166.77    156.10 o 
  10  10   3       10.01      -77.27    142.87 o 
 -10  11   3       57.86      186.63    120.50 o 
  -9  11   3       16.49       91.63    108.42 o 
  -8  11   3       18.18       52.47     95.30 o 
  -7  11   3      399.48      538.71     92.50 o 
  -6  11   3     4471.82     4268.63    121.05 o 
  -5  11   3     1653.95     1579.80     84.13 o 
  -4  11   3      673.94      745.62     70.49 o 
  -3  11   3       69.51       42.18     58.49 o 
  -2  11   3      142.14      128.05     51.12 o 
  -1  11   3      845.07      752.72     48.52 o 
   0  11   3       57.47      -21.50     44.17 o 
   1  11   3     2758.01     2536.44     69.36 o 
   2  11   3     1807.86     1764.20     82.79 o 
   3  11   3        3.11        7.88     72.07 o 
   4  11   3      660.69      737.14     71.86 o 
   5  11   3      520.94      441.90     78.94 o 
   6  11   3      218.67      176.48     69.70 o 
   7  11   3        1.38      -22.66     84.53 o 
   8  11   3      412.30      423.25    156.32 o 
   9  11   3      590.33      433.12    167.16 o 
  10  11   3       88.22       98.41    154.48 o 
 -10  12   3        5.94        5.09    135.74 o 
  -9  12   3        9.71      205.06    129.35 o 
  -8  12   3        1.03        8.05    111.46 o 
  -7  12   3      150.65      162.55    103.94 o 
  -6  12   3      425.10      384.10    114.12 o 
  -5  12   3        4.79      -88.51     88.51 o 
  -4  12   3      249.73      334.34     86.81 o 
  -3  12   3      118.30       73.32     64.10 o 
  -2  12   3      558.66      674.12     95.36 o 
  -1  12   3     1051.38      982.28     84.41 o 
   0  12   3     3255.75     3117.42    130.32 o 
   1  12   3       34.01       24.72     66.92 o 
   2  12   3      264.18      187.81     68.67 o 
   3  12   3      244.25      237.33     80.74 o 
   4  12   3        1.61      -26.47     82.97 o 
   5  12   3      141.17      131.32     87.81 o 
   6  12   3      370.62      268.14    101.94 o 
   7  12   3      485.64      670.24    108.55 o 
   8  12   3       45.19      149.16    133.91 o 
   9  12   3        5.49     -157.35    157.35 o 
  -9  13   3       10.53      242.37    156.35 o 
  -8  13   3       11.79      103.31    118.44 o 
  -7  13   3      228.55      350.01    127.00 o 
  -6  13   3     2884.43     3378.80    150.41 o 
  -5  13   3     4164.08     4363.07    158.62 o 
  -4  13   3        2.76      -34.73     78.88 o 
  -3  13   3      391.99      364.46     84.78 o 
  -2  13   3     1399.35     1526.48     95.91 o 
  -1  13   3     1178.41     1441.69    159.29 o 
   0  13   3      974.81     1132.47     78.51 o 
   1  13   3      131.96       70.68     73.70 o 
   2  13   3      215.62      237.16     69.74 o 
   3  13   3      281.59      223.20     70.96 o 
   4  13   3       12.85       42.11     75.24 o 
   5  13   3      685.14      817.53    116.62 o 
   6  13   3     3848.79     4638.47    141.67 o 
   7  13   3      661.02     1057.67    174.31 o 
   8  13   3      331.60      475.85    152.44 o 
  -8  14   3      259.69      245.04    134.36 o 
  -7  14   3     1476.68     1624.42    139.37 o 
  -6  14   3     2176.88     2383.46    152.98 o 
  -5  14   3       87.69       83.26    119.22 o 
  -4  14   3     2421.97     2664.55    146.34 o 
  -3  14   3       97.41       54.21    106.14 o 
  -2  14   3      327.03      284.06     96.71 o 
  -1  14   3      232.20      246.68    123.76 o 
   0  14   3      576.82      580.56    126.41 o 
   1  14   3     1766.96     2118.96    112.92 o 
   2  14   3      992.52     1003.94    100.24 o 
   3  14   3       63.70       29.86     96.38 o 
   4  14   3     1118.18     1344.48    191.07 o 
   5  14   3     2887.41     3373.38    136.86 o 
   6  14   3     1145.20     1413.38    130.53 o 
   7  14   3        1.83      -43.81    154.61 o 
  -7  15   3      419.09      471.54    137.58 o 
  -6  15   3      176.14      317.20    142.11 o 
  -5  15   3       56.33      330.08    143.98 o 
  -4  15   3       11.26      216.64    128.80 o 
  -3  15   3      116.40      133.35    106.51 o 
  -2  15   3        0.79      -75.90    132.43 o 
  -1  15   3      531.34      889.63    212.74 o 
   0  15   3      308.46      305.33    121.23 o 
   1  15   3      399.63      394.30    120.62 o 
   2  15   3     1516.07     1657.65    142.63 o 
   3  15   3      111.39      103.00    137.64 o 
   4  15   3      632.21      875.86    125.93 o 
   5  15   3      189.61      229.40    114.16 o 
   6  15   3        2.51     -128.76    128.76 o 
  -5  16   3       10.38      177.82    155.23 o 
  -4  16   3        1.07      124.70    122.65 o 
  -3  16   3       36.69      168.47    206.51 o 
  -2  16   3      781.17      759.58    177.34 o 
  -1  16   3       66.48      209.85    156.37 o 
   0  16   3      613.15      621.08    126.19 o 
   1  16   3       89.61      100.10    142.25 o 
   2  16   3     1083.32     1421.87    149.77 o 
   3  16   3     1616.93     2193.46    234.70 o 
   4  16   3      482.83      377.08    144.36 o 
  -3  17   3      423.59      593.10    168.93 o 
  -2  17   3      319.09      163.33    140.94 o 
  -1  17   3       19.16        6.81    144.84 o 
   0  17   3       17.84       92.38    154.47 o 
   1  17   3      545.56      502.09    183.56 o 
   2  17   3      296.39      751.47    489.61 o 
 -13   0   4      367.13      205.73    158.37 o 
 -12   0   4      952.01     1365.87    215.43 o 
 -11   0   4       58.17      -71.38    114.98 o 
 -10   0   4      914.91      844.46    119.18 o 
  -9   0   4      289.78      271.90     96.51 o 
  -8   0   4       67.21      170.64     80.06 o 
  -7   0   4      964.32     1060.82    128.78 o 
  -6   0   4    68518.55    69960.50    982.64 o 
  -5   0   4    57661.79    55593.24    900.89 o 
  -4   0   4    45938.36    43177.84    627.70 o 
  -3   0   4       89.79      645.34     74.62 o 
  -2   0   4    12060.39    15197.92    351.88 o 
   1   0   4     8392.09    10484.08    192.02 o 
   2   0   4     1875.25     1951.25     41.51 o 
   3   0   4     3751.11     3559.57     79.87 o 
   4   0   4     2844.31     3549.22    139.66 o 
   5   0   4    10993.24    10497.94    209.01 o 
   6   0   4    55905.79    56408.19   1479.30 o 
   7   0   4     7773.72     8400.88    222.51 o 
   8   0   4     1150.74     1274.80    130.63 o 
   9   0   4        9.23     -109.79    109.79 o 
  10   0   4      469.30      542.30    126.72 o 
  11   0   4     1737.33     1649.46    211.06 o 
  12   0   4     3620.37     3536.04    308.65 o 
  13   0   4     1062.49      859.58    261.83 o 
 -13   1   4      502.19      522.95    136.85 o 
 -12   1   4      169.05      113.33     88.94 o 
 -11   1   4     2103.03     2242.64     98.13 o 
 -10   1   4        4.52        0.77     68.60 o 
  -9   1   4       22.83       66.05     62.52 o 
  -8   1   4      930.65      969.50     67.16 o 
  -7   1   4    13743.70    13059.36    159.54 o 
  -6   1   4     1588.46     1644.99     61.43 o 
  -5   1   4    27654.01    29442.23    339.29 o 
  -4   1   4    32722.35    35794.50    396.23 o 
  -3   1   4    28045.52    28663.89    251.57 o 
  -2   1   4    15508.03    16532.65    193.45 o 
  -1   1   4     1116.99      811.20     66.91 o 
   0   1   4     5854.86     5459.44    364.42 o 
   1   1   4     2863.62     2805.27     41.37 o 
   2   1   4     5043.61     5026.13    113.19 o 
   3   1   4      213.10      222.64     24.08 o 
   4   1   4    11404.12    10946.91    118.12 o 
   5   1   4    23034.11    23007.62    294.34 o 
   6   1   4      733.08     1229.45     77.84 o 
   7   1   4       56.06       25.80     63.64 o 
   8   1   4     1170.67     1262.90     73.20 o 
   9   1   4       49.04       -4.28     80.21 o 
  10   1   4      591.17      512.27    105.22 o 
  11   1   4       54.74      166.54     84.30 o 
  12   1   4      791.17      930.50    144.91 o 
  13   1   4      141.22      348.82    237.42 o 
 -13   2   4      972.27      765.47    167.78 o 
 -12   2   4     2251.19     2181.92    143.31 o 
 -11   2   4      411.03      386.06     76.21 o 
 -10   2   4     2759.09     2807.02    104.29 o 
  -9   2   4       77.51       86.75     56.05 o 
  -8   2   4     8268.35     8384.98    163.40 o 
  -7   2   4     2683.43     2785.89     64.35 o 
  -6   2   4      125.69      122.49     29.14 o 
  -5   2   4     5770.91     7126.25    231.82 o 
  -4   2   4    24714.47    26880.32    564.34 o 
  -3   2   4    10634.90     9850.20     93.31 o 
  -2   2   4     3533.02     3678.20     94.25 o 
  -1   2   4    30860.99    31526.60    497.03 o 
   0   2   4    10987.50    11878.52    222.73 o 
   1   2   4       75.72       91.08     13.99 o 
   2   2   4     4522.93     3879.34     51.48 o 
   3   2   4     6736.95     6017.13     65.84 o 
   4   2   4    19330.63    20599.81    240.44 o 
   5   2   4     1812.10     2095.64     70.29 o 
   6   2   4       43.51       -3.34     49.18 o 
   7   2   4     1278.23     1481.89     64.11 o 
   8   2   4     1978.77     1898.20     74.56 o 
   9   2   4      783.22      733.77     72.47 o 
  10   2   4      983.61      811.76     86.79 o 
  11   2   4      248.77      343.97     93.87 o 
  12   2   4      661.79      709.47    152.57 o 
 -13   3   4      275.63      249.92    134.21 o 
 -12   3   4      482.22      234.79    115.20 o 
 -11   3   4     1542.17     1640.18     98.54 o 
 -10   3   4     1056.06     1129.91     89.95 o 
  -9   3   4     6126.80     6254.45    124.68 o 
  -8   3   4     2834.37     2969.55     87.70 o 
  -7   3   4      198.68      167.75     37.64 o 
  -6   3   4      199.77      297.08     30.67 o 
  -5   3   4      824.71      860.90     29.06 o 
  -4   3   4     5741.88     6617.64    113.56 o 
  -3   3   4     4234.93     6153.05    208.64 o 
  -2   3   4    17428.83    16390.18    322.67 o 
  -1   3   4      265.98      293.80     22.49 o 
   0   3   4       91.46      123.42     12.45 o 
   1   3   4       33.62       40.76     19.08 o 
   2   3   4    17515.75    17334.52    172.84 o 
   3   3   4     8836.60     8925.98    137.77 o 
   4   3   4    15603.82    15468.70    164.47 o 
   5   3   4      194.66      165.59     43.49 o 
   6   3   4      952.23      922.91     54.46 o 
   7   3   4     1530.06     1525.57     72.36 o 
   8   3   4        3.79       84.65     61.17 o 
   9   3   4     1968.54     2123.59    101.19 o 
  10   3   4     1109.17     1236.16    147.05 o 
  11   3   4      754.95      776.86    132.00 o 
  12   3   4     1031.19      983.01    108.47 o 
 -13   4   4     1062.57     1280.09    144.07 o 
 -12   4   4      604.03      477.91    107.68 o 
 -11   4   4      513.37      371.03     77.17 o 
 -10   4   4     1522.04     1515.87     86.42 o 
  -9   4   4       16.45       12.55     68.36 o 
  -8   4   4     3127.87     3012.74     97.34 o 
  -7   4   4     6054.05     6326.57     96.18 o 
  -6   4   4      727.90      695.58     37.78 o 
  -5   4   4        5.23       77.24     34.45 o 
  -4   4   4     6728.46     7028.11     81.14 o 
  -3   4   4     5418.48     5342.96    108.18 o 
  -2   4   4    15073.37    14816.51    152.05 o 
  -1   4   4    12002.32    13042.19    150.49 o 
   0   4   4    10071.38     9552.40    112.44 o 
   1   4   4     5018.25     5485.70     98.78 o 
   2   4   4     4651.24     4495.42     51.98 o 
   3   4   4     1354.32     1131.48     32.79 o 
   4   4   4    11007.60    11318.66    206.21 o 
   5   4   4      305.07      388.80     37.51 o 
   6   4   4     3952.48     3900.19    152.67 o 
   7   4   4     2526.43     2379.24    153.51 o 
   8   4   4     2435.50     2417.38     85.43 o 
   9   4   4      731.74      813.31     80.25 o 
  10   4   4       21.32      -38.38     83.40 o 
  11   4   4      291.32      189.50    103.85 o 
  12   4   4      249.48      359.10    114.55 o 
 -13   5   4       50.67      121.47    132.82 o 
 -12   5   4       22.82     -343.51    348.90 o 
 -11   5   4      277.17      282.02    116.23 o 
 -10   5   4        0.16      -71.44     83.65 o 
  -9   5   4      119.89      120.96     82.35 o 
  -8   5   4      870.13      761.88     57.29 o 
  -7   5   4     1525.74     1372.39     49.77 o 
  -6   5   4     1238.53     1374.32     46.46 o 
  -5   5   4     2101.94     2120.92     55.19 o 
  -4   5   4     2783.57     2453.15     39.08 o 
  -3   5   4     8107.98     8487.45    120.48 o 
  -2   5   4       25.25       44.96     16.66 o 
  -1   5   4      247.37      515.54     59.40 o 
   0   5   4     9576.06    10439.19    156.39 o 
   1   5   4     4814.73     4806.86     54.55 o 
   2   5   4     6700.49     6800.99     92.15 o 
   3   5   4     1400.42     1726.48     56.95 o 
   4   5   4     1600.06     1558.44     43.17 o 
   5   5   4    18486.50    17216.80    286.67 o 
   6   5   4      102.84       74.18     46.87 o 
   7   5   4     4457.72     4293.36    174.83 o 
   8   5   4       68.18      122.78     72.84 o 
   9   5   4       40.84       -7.71     75.77 o 
  10   5   4     1682.37     1658.63    120.31 o 
  11   5   4       27.38      -86.87    113.09 o 
  12   5   4      135.51      149.52    128.87 o 
 -13   6   4        0.29      -58.51    233.68 o 
 -12   6   4       18.78     -103.56    129.68 o 
 -11   6   4       17.21      -26.36     99.85 o 
 -10   6   4       74.15       82.54     94.82 o 
  -9   6   4       92.12       21.45     87.16 o 
  -8   6   4        6.85      -63.29     63.29 o 
  -7   6   4     2752.93     2536.91    104.71 o 
  -6   6   4    29275.59    28401.84    431.93 o 
  -5   6   4    37429.80    35912.64    666.28 o 
  -4   6   4     5660.65     5666.77    103.47 o 
  -3   6   4      630.42      552.85     26.63 o 
  -2   6   4      473.59      451.15     20.15 o 
  -1   6   4     6801.19     6480.30     94.89 o 
   0   6   4     1878.45     1796.91     35.01 o 
   1   6   4     3205.93     3337.89     64.96 o 
   2   6   4      727.35      744.20     27.82 o 
   3   6   4     4275.49     4025.78     73.84 o 
   4   6   4     1568.09     1591.97     60.83 o 
   5   6   4     1618.56     1478.88     55.86 o 
   6   6   4    17384.95    16827.16    568.64 o 
   7   6   4     5426.78     5410.17    251.48 o 
   8   6   4     1429.26     1306.56     77.50 o 
   9   6   4      358.73      314.28     83.14 o 
  10   6   4      782.04      817.17     89.21 o 
  11   6   4     1737.74     1872.27    173.36 o 
  12   6   4      676.78      493.08    171.43 o 
 -12   7   4      527.84      637.82    166.45 o 
 -11   7   4      201.07      223.04    136.27 o 
 -10   7   4      232.75      134.09    116.10 o 
  -9   7   4        1.25      -11.71     80.39 o 
  -8   7   4     1441.20     1496.63     77.75 o 
  -7   7   4     4955.87     4790.23    103.39 o 
  -6   7   4     1890.72     1864.27     64.68 o 
  -5   7   4     5898.60     5618.36    148.84 o 
  -4   7   4     1553.22     1616.14     63.94 o 
  -3   7   4      172.32      156.29     37.75 o 
  -2   7   4      123.08      130.17     26.11 o 
  -1   7   4     1013.63     1042.68     36.08 o 
   0   7   4     2104.71     2138.97     48.71 o 
   1   7   4     2383.44     2038.88     52.54 o 
   2   7   4       44.58       25.19     28.03 o 
   3   7   4       11.71       10.23     37.06 o 
   4   7   4     3377.34     3312.50     71.04 o 
   5   7   4     7885.11     7487.48    197.79 o 
   6   7   4     1805.74     1741.10     53.69 o 
   7   7   4     1935.98     1955.36     70.30 o 
   8   7   4      808.17      764.20     80.04 o 
   9   7   4      350.12      248.82     90.07 o 
  10   7   4      558.72      613.99    111.86 o 
  11   7   4       35.97      -42.71    134.48 o 
 -12   8   4      103.35       20.68    145.61 o 
 -11   8   4      487.08      444.25    117.94 o 
 -10   8   4      146.26      107.28    102.41 o 
  -9   8   4      276.17      212.16     90.15 o 
  -8   8   4      271.35      177.99     62.13 o 
  -7   8   4     2741.61     2784.85     81.48 o 
  -6   8   4     2437.10     2393.47     75.92 o 
  -5   8   4      421.36      312.37     52.90 o 
  -4   8   4     5167.58     4903.43     87.18 o 
  -3   8   4     1908.79     2021.55     45.78 o 
  -2   8   4      155.66      208.17     27.03 o 
  -1   8   4     8504.19     7719.16    129.05 o 
   0   8   4     1169.83     1252.88     40.78 o 
   1   8   4    11502.65    11649.19    200.26 o 
   2   8   4      907.55      799.09     45.19 o 
   3   8   4        0.35      -44.74     44.74 o 
   4   8   4     2175.44     1904.54     86.54 o 
   5   8   4     4384.12     4354.49     96.00 o 
   6   8   4      395.13      425.15     61.45 o 
   7   8   4       36.98      -22.38     65.92 o 
   8   8   4     1744.64     1858.04    104.14 o 
   9   8   4       47.24       25.70    121.00 o 
  10   8   4      182.89      297.50    146.17 o 
  11   8   4      334.03      236.33    152.31 o 
 -11   9   4       49.54        3.07    123.29 o 
 -10   9   4      914.45     1019.74    188.89 o 
  -9   9   4     1717.01     1741.38    125.92 o 
  -8   9   4     5927.66     6299.24    185.58 o 
  -7   9   4     3047.29     2883.71     91.78 o 
  -6   9   4       47.23      136.48     72.26 o 
  -5   9   4      109.36       87.95     54.11 o 
  -4   9   4     1522.47     1378.70     85.42 o 
  -3   9   4     3708.06     3491.67     78.60 o 
  -2   9   4     5027.83     4632.09    126.77 o 
  -1   9   4      805.77      818.98     45.12 o 
   0   9   4     2886.25     2523.71     68.92 o 
   1   9   4      188.23      194.29     43.92 o 
   2   9   4     2806.69     2631.49     66.69 o 
   3   9   4     6487.45     6445.11    100.55 o 
   4   9   4     3782.79     3447.99     83.15 o 
   5   9   4     1608.80     1613.82     63.77 o 
   6   9   4     2668.24     2766.96     87.24 o 
   7   9   4      496.34      339.62     92.47 o 
   8   9   4      110.08      107.88    107.91 o 
   9   9   4      417.01      328.27    120.08 o 
  10   9   4      360.70      387.60    166.38 o 
  11   9   4      379.42      163.30    203.20 o 
 -11  10   4       21.15     -144.88    144.88 o 
 -10  10   4        4.41       -8.46    126.77 o 
  -9  10   4       24.72      -39.27    114.98 o 
  -8  10   4       89.86       -0.44     87.46 o 
  -7  10   4      590.13      782.31     88.95 o 
  -6  10   4        0.54       -8.68     78.93 o 
  -5  10   4      187.92      230.36     64.55 o 
  -4  10   4     1411.17     1237.75     75.80 o 
  -3  10   4     1034.46      958.94     69.64 o 
  -2  10   4      149.09       44.00     32.99 o 
  -1  10   4       53.63      -19.60     38.70 o 
   0  10   4      451.59      507.14     47.20 o 
   1  10   4     2090.94     1937.76     72.98 o 
   2  10   4      684.73      521.41     42.39 o 
   3  10   4      239.17      206.84     50.53 o 
   4  10   4      232.06       60.90     69.24 o 
   5  10   4      951.66      811.79     83.77 o 
   6  10   4      582.13      644.15     83.63 o 
   7  10   4      117.97      206.30     86.16 o 
   8  10   4      559.04      597.56    116.18 o 
   9  10   4      757.38      567.74    139.73 o 
  10  10   4        9.97     -132.23    132.23 o 
 -10  11   4        1.36      -32.96    125.85 o 
  -9  11   4        3.60       18.98    131.43 o 
  -8  11   4       46.52      129.98     90.44 o 
  -7  11   4      934.64     1171.78    122.60 o 
  -6  11   4      917.96      906.51     92.59 o 
  -5  11   4       13.37        6.69     76.28 o 
  -4  11   4      501.74      655.98     69.63 o 
  -3  11   4        6.92       -2.14     60.93 o 
  -2  11   4       51.88       63.15     37.54 o 
  -1  11   4       31.01       14.11     53.11 o 
   0  11   4      394.46      211.38     56.47 o 
   1  11   4        4.51      -20.33     50.33 o 
   2  11   4       17.10      -41.15     41.15 o 
   3  11   4      308.68      368.06     69.53 o 
   4  11   4      435.71      462.74     77.74 o 
   5  11   4      106.65      -15.51     82.97 o 
   6  11   4       38.51      -19.79     94.70 o 
   7  11   4      389.19      267.82    108.94 o 
   8  11   4      633.29      574.06    170.03 o 
   9  11   4       28.89       -8.38    131.32 o 
 -10  12   4        0.27      -29.00    108.16 o 
  -9  12   4       79.71      -11.99    103.94 o 
  -8  12   4      148.94      200.59     98.81 o 
  -7  12   4     1014.49     1089.21    110.88 o 
  -6  12   4     7315.90     7874.18    259.42 o 
  -5  12   4     2292.21     2414.29    110.96 o 
  -4  12   4       62.69      262.13     99.27 o 
  -3  12   4       88.44      -16.84     74.14 o 
  -2  12   4     2771.35     3086.69    105.13 o 
  -1  12   4     1871.97     1820.85     92.62 o 
   0  12   4      787.18      736.55     74.51 o 
   1  12   4      373.96      414.06     69.46 o 
   2  12   4      725.13      798.20     86.88 o 
   3  12   4       68.77       35.85     71.52 o 
   4  12   4       80.17      138.69     79.01 o 
   5  12   4      177.48      207.75     79.10 o 
   6  12   4     1878.65     2213.64    110.79 o 
   7  12   4     1361.28     1595.60    128.23 o 
   8  12   4        2.14       66.30    130.27 o 
   9  12   4        0.89      342.96    153.49 o 
  -9  13   4       58.75       93.17    167.96 o 
  -8  13   4      261.68      256.69    122.95 o 
  -7  13   4       85.47       -0.76    114.23 o 
  -6  13   4       54.56      -37.88    104.56 o 
  -5  13   4       51.22       22.93     89.76 o 
  -4  13   4      106.74       96.75     84.01 o 
  -3  13   4       30.56       58.18     79.62 o 
  -2  13   4     1786.35     1975.82     93.70 o 
  -1  13   4      221.70      225.68    122.05 o 
   0  13   4      918.97      891.87     93.54 o 
   1  13   4       70.50       67.48     69.36 o 
   2  13   4      177.92      178.25     73.48 o 
   3  13   4      269.26      274.92     84.56 o 
   4  13   4        1.95      -42.32     87.86 o 
   5  13   4      775.12      723.39    104.75 o 
   6  13   4      531.78      558.49    107.86 o 
   7  13   4       45.87       67.55    135.87 o 
   8  13   4       45.77       66.80    157.03 o 
  -8  14   4       79.18      -54.64    135.01 o 
  -7  14   4      493.12      456.50    148.29 o 
  -6  14   4     1029.76     1002.83    136.31 o 
  -5  14   4      540.65      822.04    109.38 o 
  -4  14   4      110.53       24.57    129.46 o 
  -3  14   4       18.07       65.65    119.43 o 
  -2  14   4       96.10        7.77    113.28 o 
  -1  14   4      677.25      704.01    112.81 o 
   0  14   4       30.98      -34.09    109.82 o 
   1  14   4     1122.04     1028.41    101.65 o 
   2  14   4     1287.17     1256.07     85.60 o 
   3  14   4      613.35      537.77     96.86 o 
   4  14   4        2.71       29.17    114.97 o 
   5  14   4      752.21      632.73    105.50 o 
   6  14   4      824.47      738.19    129.32 o 
   7  14   4      234.49      402.20    182.23 o 
  -7  15   4      714.74      529.54    150.52 o 
  -6  15   4      167.58      236.94    134.31 o 
  -5  15   4       74.21        7.56    137.78 o 
  -4  15   4      321.38      680.34    136.43 o 
  -3  15   4      308.22      489.52    142.75 o 
  -2  15   4      471.96      517.23    199.67 o 
  -1  15   4      134.01      147.83    113.85 o 
   0  15   4        4.11       95.84    105.49 o 
   1  15   4       57.85       61.58    127.76 o 
   2  15   4     1013.97     1078.91    144.29 o 
   3  15   4      640.97      690.65    137.94 o 
   4  15   4      853.82      956.05    136.63 o 
   5  15   4     1064.70     1319.76    152.19 o 
   6  15   4      367.69      272.53    173.50 o 
  -5  16   4      397.86      493.69    133.93 o 
  -4  16   4       38.62      219.10    173.03 o 
  -3  16   4       28.56      -64.94    144.17 o 
  -2  16   4        6.44        0.94    124.69 o 
  -1  16   4       47.10       89.72    127.60 o 
   0  16   4      127.74       59.44    129.51 o 
   1  16   4       25.03      -94.02    132.77 o 
   2  16   4       20.89       33.53    126.76 o 
   3  16   4       22.50       46.28    145.69 o 
   4  16   4      223.41      318.57    143.97 o 
  -2  17   4       36.93       39.30    210.21 o 
  -1  17   4       45.39      121.03    148.76 o 
   0  17   4      100.70       18.54    146.84 o 
   1  17   4       66.66       57.91    221.91 o 
 -14   1   5      285.67      195.94    170.69 o 
 -13   1   5     1251.55     1366.49    175.94 o 
 -12   1   5     1116.19     1237.85    104.03 o 
 -11   1   5       35.21        5.78     71.22 o 
 -10   1   5       77.16       68.92     85.81 o 
  -9   1   5        0.47       15.00     58.83 o 
  -8   1   5      279.97      252.04     49.27 o 
  -7   1   5     5182.28     5008.83     88.96 o 
  -6   1   5    31794.16    30522.32    388.52 o 
  -5   1   5    31636.04    33521.57    361.55 o 
  -4   1   5    13593.32    13473.04    129.63 o 
  -3   1   5    16593.93    17539.87    169.95 o 
  -2   1   5     3012.10     3610.79     76.76 o 
  -1   1   5    10700.84    11781.31    153.12 o 
   0   1   5     2486.10     2580.49     30.49 o 
   1   1   5     1793.60     2714.47     46.93 o 
   2   1   5     7748.61     7525.67     99.04 o 
   3   1   5      548.10      852.38     30.06 o 
   4   1   5       17.23       94.23     32.61 o 
   5   1   5     5943.75     6218.19    125.18 o 
   6   1   5    13702.48    12829.41    191.96 o 
   7   1   5    14099.52    13859.80    352.01 o 
   8   1   5     3250.30     3392.25    104.15 o 
   9   1   5     1368.50     1212.36     86.00 o 
  10   1   5      182.10       96.58     79.50 o 
  11   1   5      110.97      167.74     94.86 o 
  12   1   5      957.72      850.37    136.55 o 
 -13   2   5      236.17      194.66    124.17 o 
 -12   2   5      338.06      184.04    131.24 o 
 -11   2   5       87.25      159.84     81.81 o 
 -10   2   5      117.09       69.38     84.51 o 
  -9   2   5     2433.54     2676.53     88.00 o 
  -8   2   5     4681.54     4252.00    128.46 o 
  -7   2   5     3307.80     3269.77     55.99 o 
  -6   2   5     8086.09     8149.37     97.96 o 
  -5   2   5     2399.46     2800.96     59.64 o 
  -4   2   5    31880.60    34334.39    347.93 o 
  -3   2   5     4774.34     5599.00     99.48 o 
  -2   2   5     9851.80     9364.86    130.33 o 
  -1   2   5     9559.51    10077.06    297.65 o 
   0   2   5      803.57      709.91     15.76 o 
   1   2   5      973.38      997.82     22.50 o 
   2   2   5    10468.63    11910.73    142.13 o 
   3   2   5    11849.88    11661.24    309.35 o 
   4   2   5     3074.58     3174.70     80.91 o 
   5   2   5    18369.82    18236.57    433.45 o 
   6   2   5     3985.38     3911.65     83.20 o 
   7   2   5      664.21      616.67     58.31 o 
   8   2   5     3041.47     2490.67    142.22 o 
   9   2   5      443.81      461.00     92.20 o 
  10   2   5       52.76       58.95     86.23 o 
  11   2   5      142.31      151.99     93.40 o 
  12   2   5        0.16      -16.66    116.14 o 
 -13   3   5      100.84      125.96    155.76 o 
 -12   3   5      266.49      335.63    104.65 o 
 -11   3   5       11.49       63.97     71.57 o 
 -10   3   5      140.73      193.82     79.05 o 
  -9   3   5       50.28       28.62     68.27 o 
  -8   3   5      553.67      511.10     52.11 o 
  -7   3   5      561.98      620.12     43.37 o 
  -6   3   5      135.02       51.44     33.82 o 
  -5   3   5     1307.08     1540.75     40.98 o 
  -4   3   5      528.00      522.32     19.78 o 
  -3   3   5     7731.79     7500.53    107.36 o 
  -2   3   5      134.74      465.70     45.84 o 
  -1   3   5     1943.74     2937.49    195.13 o 
   0   3   5     2090.36     1977.40     40.72 o 
   1   3   5        2.28       63.70     19.03 o 
   2   3   5      288.58      320.11     31.65 o 
   3   3   5      234.34      130.44     28.93 o 
   4   3   5     1152.69     1107.96     41.66 o 
   5   3   5     1097.58     1063.50     46.58 o 
   6   3   5        0.56       -5.45     44.31 o 
   7   3   5      632.74      657.93     64.91 o 
   8   3   5       10.59       24.16     70.40 o 
   9   3   5      724.08      767.35     96.29 o 
  10   3   5     1425.83     1486.14     95.18 o 
  11   3   5       88.01     -127.23    127.23 o 
  12   3   5      136.68       29.40    102.40 o 
 -13   4   5      187.57      262.12    178.00 o 
 -12   4   5      201.90      221.96    122.19 o 
 -11   4   5      725.41      719.06    117.55 o 
 -10   4   5     1035.28     1015.61     90.49 o 
  -9   4   5      145.68      135.77     70.28 o 
  -8   4   5     2665.64     2665.82     71.65 o 
  -7   4   5     4713.78     4625.01    102.94 o 
  -6   4   5     2375.70     2376.49     46.45 o 
  -5   4   5     2312.81     2578.51     60.36 o 
  -4   4   5    10964.19    11147.45    142.85 o 
  -3   4   5    17001.47    17102.06    238.47 o 
  -2   4   5     5226.70     5319.92     68.78 o 
  -1   4   5      140.27      155.38     16.08 o 
   0   4   5      710.52      859.96     34.11 o 
   1   4   5      193.32      200.36     19.40 o 
   2   4   5     5490.25     5093.84     57.79 o 
   3   4   5     1143.82      847.60     36.15 o 
   4   4   5    10237.35    10260.37    159.95 o 
   5   4   5     5523.55     5655.43    138.99 o 
   6   4   5     5712.80     5478.09    125.51 o 
   7   4   5     1391.28     1338.19     89.41 o 
   8   4   5     1407.23     1279.34     79.12 o 
   9   4   5     5223.69     5153.84    167.08 o 
  10   4   5     1169.74     1103.70    102.38 o 
  11   4   5      194.02       67.91    110.32 o 
  12   4   5      242.13      225.75    140.52 o 
 -13   5   5     2159.57     2089.86    179.02 o 
 -12   5   5     1264.12     1176.60    123.88 o 
 -11   5   5       70.08       -6.85    107.07 o 
 -10   5   5     1235.90     1188.09     87.84 o 
  -9   5   5      323.94      378.87     74.72 o 
  -8   5   5      391.22      314.79     60.37 o 
  -7   5   5      121.02       97.03     49.15 o 
  -6   5   5     1228.23     1323.89     63.10 o 
  -5   5   5    15525.06    14994.76    205.42 o 
  -4   5   5    16774.66    15956.94    191.19 o 
  -3   5   5    16295.45    15404.50    204.85 o 
  -2   5   5     3674.17     3656.41     64.83 o 
  -1   5   5     9542.79     8655.63     90.03 o 
   0   5   5     9234.71     8893.52     99.73 o 
   1   5   5    25082.21    25620.65    242.13 o 
   2   5   5      372.25      261.86     27.64 o 
   3   5   5       41.59       91.21     29.62 o 
   4   5   5        8.96       32.78     37.39 o 
   5   5   5     1037.82      923.66     44.28 o 
   6   5   5     4029.12     3934.02    159.40 o 
   7   5   5     8070.02     8216.25    364.93 o 
   8   5   5     3064.96     3020.85    121.22 o 
   9   5   5        3.55       72.64     74.42 o 
  10   5   5      208.97      256.50    115.38 o 
  11   5   5        3.29      -85.22    108.34 o 
  12   5   5      134.32       38.02    147.07 o 
 -13   6   5       23.29     -169.21    200.38 o 
 -12   6   5      436.86      351.01    183.25 o 
 -11   6   5       22.03      -82.95    106.24 o 
 -10   6   5        2.17      -20.40     88.07 o 
  -9   6   5        2.03      -60.66     74.35 o 
  -8   6   5     1574.43     1517.38     70.19 o 
  -7   6   5     2868.84     2839.91     67.52 o 
  -6   6   5      805.03      699.80     39.88 o 
  -5   6   5     1081.19     1059.19     40.64 o 
  -4   6   5       30.20       -1.31     28.61 o 
  -3   6   5      291.42      286.57     24.12 o 
  -2   6   5      409.91      435.18     24.13 o 
  -1   6   5     9268.12     9082.35    128.74 o 
   0   6   5     9240.18     9839.68    153.57 o 
   1   6   5     1837.09     2160.75     45.31 o 
   2   6   5     8702.39     8467.56    113.87 o 
   3   6   5       27.62      -38.68     38.68 o 
   4   6   5     2116.54     1819.01     52.43 o 
   5   6   5      463.64      451.00     51.37 o 
   6   6   5      492.22      409.83     50.43 o 
   7   6   5      106.16       88.53     54.74 o 
   8   6   5      540.03      449.33     90.02 o 
   9   6   5        7.04      -50.63     95.32 o 
  10   6   5      280.94      233.66    104.87 o 
  11   6   5      312.96      309.84    136.77 o 
 -12   7   5      238.19      242.29    141.72 o 
 -11   7   5     1908.58     2094.03    129.24 o 
 -10   7   5       15.62      -32.65    103.66 o 
  -9   7   5      223.47      170.76     98.53 o 
  -8   7   5       13.98      -48.27     63.44 o 
  -7   7   5     6703.11     6667.21    151.12 o 
  -6   7   5    39619.64    39795.16    777.29 o 
  -5   7   5    38765.52    37993.27    578.29 o 
  -4   7   5        8.67      -34.76     36.01 o 
  -3   7   5     1462.70     1384.84     43.31 o 
  -2   7   5      251.52      265.19     25.11 o 
  -1   7   5     1450.29     1438.36     34.25 o 
   0   7   5     7729.88     8108.20    126.36 o 
   1   7   5     3201.03     3557.45     70.43 o 
   2   7   5     3040.31     3087.69    104.95 o 
   3   7   5     2453.27     2322.05    120.60 o 
   4   7   5       72.96       -2.77     48.03 o 
   5   7   5     5482.51     5135.77     96.47 o 
   6   7   5    15594.53    16391.93    508.59 o 
   7   7   5     7422.11     7534.97    205.12 o 
   8   7   5     3123.17     3016.47    109.23 o 
   9   7   5     1170.10     1062.53    105.97 o 
  10   7   5      817.38      911.71    121.64 o 
  11   7   5      123.88      256.59    135.12 o 
 -12   8   5      200.51      204.15    157.55 o 
 -11   8   5       30.55      -24.28    103.13 o 
 -10   8   5       57.70      219.02    108.75 o 
  -9   8   5      533.65      519.25     90.54 o 
  -8   8   5     1953.88     2078.02     94.19 o 
  -7   8   5     5417.02     5274.05    169.11 o 
  -6   8   5      749.87      787.07     47.03 o 
  -5   8   5     8511.78     8729.71    129.87 o 
  -4   8   5     4056.13     3873.18     92.82 o 
  -3   8   5      318.10      311.32     40.69 o 
  -2   8   5      854.82      822.01     51.09 o 
  -1   8   5      462.07      469.82     33.09 o 
   0   8   5     1884.83     1651.92     67.91 o 
   1   8   5      582.93      632.93     43.14 o 
   2   8   5      349.03      337.44     44.15 o 
   3   8   5     2071.85     1934.16     79.99 o 
   4   8   5    10430.71    10234.22    309.28 o 
   5   8   5    12356.88    12271.27    293.58 o 
   6   8   5     2556.32     2488.15     81.90 o 
   7   8   5      193.63      103.58     54.59 o 
   8   8   5       21.88     -100.98    101.25 o 
   9   8   5      635.51      710.73    148.81 o 
  10   8   5       39.93       -3.18    133.14 o 
  11   8   5      676.43      682.34    149.05 o 
 -12   9   5      212.75      337.02    168.47 o 
 -11   9   5       83.72      152.23    113.66 o 
 -10   9   5      918.42      828.85    102.14 o 
  -9   9   5      727.17      835.91    127.75 o 
  -8   9   5       80.50      -20.52     78.29 o 
  -7   9   5      244.43      281.18     79.21 o 
  -6   9   5      157.95      244.02     66.59 o 
  -5   9   5       28.01      -42.66     58.06 o 
  -4   9   5     2236.32     2255.70     69.76 o 
  -3   9   5       98.81      -40.86     40.86 o 
  -2   9   5      432.83      338.45     31.61 o 
  -1   9   5     5536.24     5168.24    125.60 o 
   0   9   5      536.49      464.35     33.71 o 
   1   9   5     3417.07     3343.69     68.27 o 
   2   9   5     1451.27     1376.48     41.74 o 
   3   9   5       35.96      -46.47     46.47 o 
   4   9   5      461.07      462.36     90.81 o 
   5   9   5      507.56      345.03     56.73 o 
   6   9   5       77.26       90.05     81.62 o 
   7   9   5      418.10      449.46     80.88 o 
   8   9   5      258.75      235.83    103.14 o 
   9   9   5        2.13       29.60    117.34 o 
  10   9   5      680.47      525.55    148.84 o 
 -11  10   5      905.72      785.15    135.85 o 
 -10  10   5       57.18       54.17    123.54 o 
  -9  10   5     1033.48     1070.03    111.15 o 
  -8  10   5     1042.24     1241.74     99.32 o 
  -7  10   5      270.37      322.48     92.60 o 
  -6  10   5       75.73       89.63     72.71 o 
  -5  10   5      474.47      470.72     92.32 o 
  -4  10   5     1268.33     1213.32     60.87 o 
  -3  10   5     6135.33     5989.73    163.72 o 
  -2  10   5     8829.65     8973.38    297.70 o 
  -1  10   5      468.17      389.76     42.57 o 
   0  10   5     2401.65     2060.56     86.53 o 
   1  10   5       62.76       57.44     48.58 o 
   2  10   5     1458.67     1515.95     55.05 o 
   3  10   5     6158.95     5952.02    180.58 o 
   4  10   5     1815.23     1778.42     60.91 o 
   5  10   5      208.89      179.21     82.68 o 
   6  10   5     1475.97     1366.43     81.07 o 
   7  10   5      940.09      847.07    127.17 o 
   8  10   5      730.72      918.31    109.75 o 
   9  10   5     2094.95     2148.26    174.16 o 
  10  10   5      484.25      443.60    184.58 o 
 -10  11   5      168.32      243.52    117.50 o 
  -9  11   5      190.53      160.10    127.30 o 
  -8  11   5      124.28      123.07     92.57 o 
  -7  11   5      693.69      830.67     95.40 o 
  -6  11   5     1087.71     1018.14     92.51 o 
  -5  11   5      616.00      631.18     86.92 o 
  -4  11   5     5058.32     5173.23    136.02 o 
  -3  11   5     3012.70     3285.24     97.21 o 
  -2  11   5       11.38      -35.05     35.05 o 
  -1  11   5     2594.26     2537.01    153.70 o 
   0  11   5       16.22      -23.27     46.35 o 
   1  11   5     2323.76     2392.98     76.82 o 
   2  11   5     3765.95     3765.41    118.50 o 
   3  11   5      117.08      152.68     77.60 o 
   4  11   5      218.48      107.38     82.68 o 
   5  11   5      300.56      244.20     80.10 o 
   6  11   5       68.78      -22.03     98.01 o 
   7  11   5     1932.67     2000.59    125.82 o 
   8  11   5     1173.21     1143.21    143.44 o 
   9  11   5      403.68      471.70    149.75 o 
 -10  12   5       93.45      186.83    150.59 o 
  -9  12   5       34.62      132.63    116.13 o 
  -8  12   5        6.69      -24.12    111.43 o 
  -7  12   5      243.43      298.54    118.55 o 
  -6  12   5      613.66      864.26     95.41 o 
  -5  12   5        9.73      108.99    104.67 o 
  -4  12   5       94.28      122.90     82.04 o 
  -3  12   5       26.94       -4.57     74.78 o 
  -2  12   5      272.58      272.23     72.15 o 
  -1  12   5      211.84      192.90     50.96 o 
   0  12   5        8.90       24.50     53.24 o 
   1  12   5      165.47       90.98     76.95 o 
   2  12   5      190.05      102.30     70.30 o 
   3  12   5      601.63      526.18     78.68 o 
   4  12   5      498.89      649.46     80.58 o 
   5  12   5     1026.81     1208.09     94.43 o 
   6  12   5      288.15      273.29     94.95 o 
   7  12   5      385.09      505.78    126.20 o 
   8  12   5       12.81        8.92    129.40 o 
   9  12   5      230.45      357.23    185.55 o 
  -9  13   5       70.45       -4.62    116.28 o 
  -8  13   5       79.63      154.91    108.93 o 
  -7  13   5      824.31      689.01    103.97 o 
  -6  13   5     7564.71     8218.38    215.22 o 
  -5  13   5     4383.57     4816.14    212.62 o 
  -4  13   5      448.26      382.30     85.58 o 
  -3  13   5        0.57      -76.73     76.73 o 
  -2  13   5        5.75       57.46     85.34 o 
  -1  13   5       56.98      138.80     95.98 o 
   0  13   5       59.11      -37.20     95.63 o 
   1  13   5      231.64      129.39     73.77 o 
   2  13   5      337.78      353.31     70.59 o 
   3  13   5      944.97     1060.27     84.76 o 
   4  13   5      599.96      604.99    107.75 o 
   5  13   5     1749.56     2038.56    133.02 o 
   6  13   5     5158.49     6105.16    194.03 o 
   7  13   5     1315.57     1261.13    158.95 o 
   8  13   5       85.43      161.19    161.27 o 
  -8  14   5      230.97      288.74    118.57 o 
  -7  14   5     1152.78     1083.52    141.27 o 
  -6  14   5       94.39      -30.93    126.03 o 
  -5  14   5      917.02     1134.62    121.13 o 
  -4  14   5      785.78      687.59    101.54 o 
  -3  14   5      419.84      234.47    140.19 o 
  -2  14   5      179.96      149.34    135.10 o 
  -1  14   5      465.94      397.06    122.52 o 
   0  14   5     1261.91     1328.77    112.62 o 
   1  14   5      117.31      146.75    129.14 o 
   2  14   5      214.03      190.75     93.90 o 
   3  14   5      628.95      607.03     90.66 o 
   4  14   5     2472.69     2938.55    134.19 o 
   5  14   5     2380.11     2614.61    149.38 o 
   6  14   5      219.81       67.19    133.29 o 
   7  14   5       76.05      -86.85    172.17 o 
  -7  15   5       11.68      -25.38    134.86 o 
  -6  15   5      267.15       87.60    182.66 o 
  -5  15   5       10.25       18.16    180.31 o 
  -4  15   5     1236.02     1272.66    127.11 o 
  -3  15   5      478.51      633.85    161.77 o 
  -2  15   5      446.38      594.78    136.74 o 
  -1  15   5     1558.51     1695.22    128.64 o 
   0  15   5        4.12      -36.14    110.11 o 
   1  15   5     1073.52     1113.58    143.72 o 
   2  15   5      996.00     1188.56    127.80 o 
   3  15   5        7.56      129.95    119.75 o 
   4  15   5      344.63      404.50    138.68 o 
   5  15   5      161.04      312.93    204.64 o 
  -5  16   5       46.65      170.41    142.28 o 
  -4  16   5       76.69       56.81    157.90 o 
  -3  16   5     1299.92     1321.72    132.18 o 
  -2  16   5     1279.00     1755.81    171.52 o 
  -1  16   5        2.91      116.20    145.65 o 
   0  16   5      816.54      776.69    136.57 o 
   1  16   5      169.88      -49.73    163.59 o 
   2  16   5      324.14      540.84    159.56 o 
   3  16   5      533.78      550.47    155.72 o 
   4  16   5      251.99      208.93    177.84 o 
  -2  17   5       20.02       27.08    158.16 o 
  -1  17   5      187.98      239.41    176.47 o 
   0  17   5       17.20     -135.52    135.52 o 
   1  17   5      144.16      358.79    145.46 o 
 -14   0   6      286.35      382.90    250.15 o 
 -13   0   6       57.66      191.41    156.47 o 
 -12   0   6     2434.57     2239.61    157.80 o 
 -11   0   6     4978.40     4993.83    258.48 o 
 -10   0   6     2314.07     2384.24    119.24 o 
  -9   0   6      897.47      779.76     74.77 o 
  -8   0   6      575.99      717.23    100.37 o 
  -7   0   6     3078.35     3664.20    181.07 o 
  -6   0   6    71561.25    74346.25   1165.53 o 
  -5   0   6    56106.66    54730.60   1147.08 o 
  -4   0   6    64749.06    66587.10   1727.24 o 
  -3   0   6    28224.08    26523.96    462.21 o 
  -2   0   6    16003.95    18550.23    308.82 o 
  -1   0   6    13090.74    13688.57    202.94 o 
   0   0   6    86221.04    88922.33   2273.26 o 
   1   0   6     2809.54     3190.92     63.29 o 
   2   0   6    29741.30    35589.11    730.75 o 
   3   0   6     7163.29     7005.17    108.68 o 
   4   0   6     6776.98     8793.75    261.22 o 
   5   0   6     1887.69     1631.69     98.76 o 
   6   0   6    48151.09    47319.51   1157.48 o 
   7   0   6    12723.90    13530.95    326.38 o 
   8   0   6     9988.28    10486.99    264.07 o 
   9   0   6      688.00      792.88    157.48 o 
  10   0   6     2149.22     2162.83    143.11 o 
  11   0   6      304.55      200.59    206.70 o 
  12   0   6       98.94      235.58    175.60 o 
 -14   1   6       41.06      -88.48    187.15 o 
 -13   1   6      428.29      359.87    142.52 o 
 -12   1   6     1855.57     1781.35    125.15 o 
 -11   1   6      353.06      526.60     99.26 o 
 -10   1   6      929.68      976.60     88.24 o 
  -9   1   6      808.60      716.11     57.07 o 
  -8   1   6     1391.09     1254.07     54.81 o 
  -7   1   6    10889.68    10508.09    136.73 o 
  -6   1   6     2553.91     2763.10     84.66 o 
  -5   1   6    25595.14    25791.97    357.31 o 
  -4   1   6    18725.34    21509.35    289.34 o 
  -3   1   6    43077.06    48451.95    469.78 o 
  -2   1   6     5372.89     4854.73     57.74 o 
  -1   1   6    39038.97    40262.13    433.82 o 
   0   1   6    13493.06    13664.49    126.45 o 
   1   1   6      375.65      420.50     13.57 o 
   2   1   6    19624.22    20458.27    193.56 o 
   3   1   6     3489.06     3704.06    124.14 o 
   4   1   6     4567.65     4376.47     80.77 o 
   5   1   6    17169.54    19167.52    517.37 o 
   6   1   6      148.60      489.50     88.10 o 
   7   1   6       89.72      -29.08     53.70 o 
   8   1   6      670.27      695.71     77.75 o 
   9   1   6      165.89      150.23     93.45 o 
  10   1   6       61.76      117.40     95.59 o 
  11   1   6     1571.95     1472.62    138.24 o 
  12   1   6      454.47      430.72    184.59 o 
 -13   2   6     1451.13     1496.46    126.24 o 
 -12   2   6     1060.80     1030.15    113.40 o 
 -11   2   6       44.56      -56.16     84.15 o 
 -10   2   6       12.94       -0.27     80.51 o 
  -9   2   6     1027.24      980.06     87.24 o 
  -8   2   6      748.49      833.26     61.16 o 
  -7   2   6     2616.52     2433.50     53.66 o 
  -6   2   6      347.03      324.59     34.07 o 
  -5   2   6     6001.54     6830.81    188.62 o 
  -4   2   6    24555.11    27766.12    328.41 o 
  -3   2   6     5534.32     5829.64     81.34 o 
  -2   2   6     3507.45     3306.47     36.97 o 
  -1   2   6      200.34      208.35     13.56 o 
   0   2   6     6497.11     6363.48     67.90 o 
   1   2   6      308.19      459.93     21.98 o 
   2   2   6    14012.43    14834.40    150.46 o 
   3   2   6      386.86      270.63     27.50 o 
   4   2   6      628.82      572.12     56.55 o 
   5   2   6      604.92      909.40     68.88 o 
   6   2   6     2278.56     2115.65     81.48 o 
   7   2   6     9644.56    10015.81    362.79 o 
   8   2   6     5883.82     5211.55    359.85 o 
   9   2   6     2994.10     3012.24    143.69 o 
  10   2   6     1242.58     1275.45    112.93 o 
  11   2   6      779.09      553.29     96.15 o 
  12   2   6        8.90      -71.83    114.48 o 
 -13   3   6      672.41      695.10    116.08 o 
 -12   3   6       35.41     -100.07    205.92 o 
 -11   3   6       49.19       77.95     79.97 o 
 -10   3   6      190.71      203.54     87.60 o 
  -9   3   6      368.49      573.19     84.10 o 
  -8   3   6      782.02     1009.16     61.43 o 
  -7   3   6     2175.26     2049.24     53.36 o 
  -6   3   6      472.78      577.57     38.64 o 
  -5   3   6      223.57      283.78     26.11 o 
  -4   3   6     4694.48     6245.27    125.12 o 
  -3   3   6     5470.30     5420.40    391.17 o 
  -2   3   6    10642.87     9489.11    146.48 o 
  -1   3   6      889.72      838.52     51.34 o 
   0   3   6      281.42      336.35     16.44 o 
   1   3   6      400.32      406.37     24.19 o 
   2   3   6     7544.26     8007.25    111.13 o 
   3   3   6     7852.77     7808.67    137.31 o 
   4   3   6     7083.68     7880.87    269.82 o 
   5   3   6     7290.76     7288.26    197.75 o 
   6   3   6    13873.08    13541.14    223.12 o 
   7   3   6      791.87      783.43     65.43 o 
   8   3   6      953.26     1037.20     81.78 o 
   9   3   6     4193.34     3912.50    112.83 o 
  10   3   6     1137.22     1090.81    101.10 o 
  11   3   6      231.76      187.10    133.06 o 
  12   3   6      374.24      255.16    131.44 o 
 -13   4   6     1869.04     1561.68    149.96 o 
 -12   4   6      600.69      671.17    132.44 o 
 -11   4   6      149.26      107.99     98.95 o 
 -10   4   6       66.28      -19.29     74.06 o 
  -9   4   6     1324.61     1342.39     80.06 o 
  -8   4   6      847.43      780.54     59.43 o 
  -7   4   6        3.48      -26.87     43.72 o 
  -6   4   6      445.47      480.41     38.64 o 
  -5   4   6     6711.41     7328.03    271.72 o 
  -4   4   6     1484.14     1286.41     51.82 o 
  -3   4   6      807.84      564.03     40.08 o 
  -2   4   6       98.96      569.49     80.35 o 
  -1   4   6    48292.17    45727.53    631.52 o 
   0   4   6       10.91       19.75     18.44 o 
   1   4   6     5206.27     4928.40     68.76 o 
   2   4   6       74.00       92.85     25.02 o 
   3   4   6     3089.19     3005.28     88.47 o 
   4   4   6     1893.77     1842.06     50.51 o 
   5   4   6        1.12        1.91     34.27 o 
   6   4   6      204.32      137.86     54.60 o 
   7   4   6     1894.85     1751.09     70.19 o 
   8   4   6     3331.86     3632.46    138.31 o 
   9   4   6     4697.12     4703.59    122.19 o 
  10   4   6      197.99      215.21     96.97 o 
  11   4   6      660.63      525.34    135.62 o 
  12   4   6       26.43       61.18    123.68 o 
 -13   5   6      264.05      317.75    153.13 o 
 -12   5   6     1120.06      850.71    159.27 o 
 -11   5   6        0.47      -45.41     98.46 o 
 -10   5   6     1250.34     1305.37    100.43 o 
  -9   5   6      152.46      123.57     59.36 o 
  -8   5   6      139.79       28.74     56.80 o 
  -7   5   6      787.38      713.61     50.71 o 
  -6   5   6      107.30      124.46     41.46 o 
  -5   5   6     4312.82     4011.29     58.74 o 
  -4   5   6     3751.60     3139.91     51.18 o 
  -3   5   6     1335.10     1352.07     51.52 o 
  -2   5   6      287.43      336.18     24.54 o 
  -1   5   6     3992.23     3672.24     69.97 o 
   0   5   6     5056.85     5170.03    137.09 o 
   1   5   6     8928.98     8587.95     94.33 o 
   2   5   6     3318.00     3656.33     59.38 o 
   3   5   6     1474.41     1669.39     55.08 o 
   4   5   6     9790.18     9508.14    143.80 o 
   5   5   6     9532.65     9655.85    161.14 o 
   6   5   6       81.60       69.62     50.28 o 
   7   5   6     2272.00     2042.49    124.35 o 
   8   5   6     1407.84     1000.42    117.33 o 
   9   5   6       14.66      -69.89     96.72 o 
  10   5   6       59.73       79.19     89.32 o 
  11   5   6      928.96      969.25    112.47 o 
  12   5   6       71.09     -105.85    167.05 o 
 -13   6   6      368.83      314.87    142.77 o 
 -12   6   6      841.87      868.80    175.22 o 
 -11   6   6     3751.40     3651.47    131.65 o 
 -10   6   6       38.20       95.29     90.94 o 
  -9   6   6      258.85      216.23     75.33 o 
  -8   6   6      105.03       37.37     68.22 o 
  -7   6   6     3603.96     3276.16     78.12 o 
  -6   6   6    19338.33    19135.49    251.33 o 
  -5   6   6    41610.21    40493.64    575.17 o 
  -4   6   6     4047.37     4210.14     77.98 o 
  -3   6   6      554.66      630.14     30.36 o 
  -2   6   6       12.98       20.87     23.14 o 
  -1   6   6      295.34      262.15     23.84 o 
   0   6   6     3021.84     2845.23     44.48 o 
   1   6   6     8078.01     7867.04    147.73 o 
   2   6   6     1542.44     1444.85     46.46 o 
   3   6   6    14954.51    14366.33    187.46 o 
   4   6   6     3404.59     3029.76     70.63 o 
   5   6   6     5635.51     5402.96    129.44 o 
   6   6   6    13420.66    12966.07    313.91 o 
   7   6   6    15949.87    16427.77    299.79 o 
   8   6   6     2137.80     2094.58    116.72 o 
   9   6   6      612.58      620.03     96.37 o 
  10   6   6     1223.74     1212.16    118.96 o 
  11   6   6      339.49      420.04    150.53 o 
 -12   7   6      445.59      444.31    149.25 o 
 -11   7   6      290.72      245.58    131.25 o 
 -10   7   6        8.05      -34.87     91.29 o 
  -9   7   6     1925.47     1973.33     96.06 o 
  -8   7   6      125.56       85.01     61.84 o 
  -7   7   6     3416.99     3343.19     93.75 o 
  -6   7   6       17.22       10.48     44.31 o 
  -5   7   6    10076.78     9539.85    115.19 o 
  -4   7   6     3412.88     3427.22     50.87 o 
  -3   7   6        7.92       -2.03     23.71 o 
  -2   7   6      249.95      193.84     29.55 o 
  -1   7   6     2004.66     1900.13     49.59 o 
   0   7   6     6187.57     6350.17    127.06 o 
   1   7   6     5296.19     5193.95     83.29 o 
   2   7   6      181.15      138.51     40.86 o 
   3   7   6      453.03      503.95     36.50 o 
   4   7   6     9415.13     9490.82    145.79 o 
   5   7   6     6048.65     6169.62    193.21 o 
   6   7   6       22.66       17.16     52.07 o 
   7   7   6     1620.59     1407.14     84.06 o 
   8   7   6       49.02       15.86     84.35 o 
   9   7   6       25.69      -58.45    102.93 o 
  10   7   6       44.44      253.73    125.27 o 
  11   7   6      757.39      756.21    174.96 o 
 -12   8   6      861.76      987.72    276.45 o 
 -11   8   6       52.55      -21.76    106.94 o 
 -10   8   6      266.66      477.40    120.86 o 
  -9   8   6       80.64       85.63     90.58 o 
  -8   8   6     1607.75     1450.55     86.91 o 
  -7   8   6       93.20      130.03     53.55 o 
  -6   8   6      106.81       78.47     32.83 o 
  -5   8   6     4965.84     4570.03    114.38 o 
  -4   8   6     4531.78     4238.51    103.24 o 
  -3   8   6     1380.29     1400.68     47.63 o 
  -2   8   6      715.68      592.96     30.36 o 
  -1   8   6    11129.88    10549.25    153.01 o 
   0   8   6       88.26       46.53     33.85 o 
   1   8   6     1943.87     1928.07     56.32 o 
   2   8   6     2153.04     2236.65     56.60 o 
   3   8   6       45.46       24.06     43.23 o 
   4   8   6      692.54      598.90     49.63 o 
   5   8   6      291.58      178.55     54.36 o 
   6   8   6      791.72      772.24     56.24 o 
   7   8   6     7832.10     7945.65    223.49 o 
   8   8   6     2344.31     2630.08    137.63 o 
   9   8   6        4.51      117.79    120.75 o 
  10   8   6      596.89      498.78    116.59 o 
  11   8   6      246.24      129.01    158.41 o 
 -12   9   6      308.69      383.45    186.73 o 
 -11   9   6      442.46      508.07    129.13 o 
 -10   9   6      461.00      435.37    110.72 o 
  -9   9   6     1553.92     1632.70    133.00 o 
  -8   9   6        1.62       30.42     78.38 o 
  -7   9   6      145.63      163.26     74.57 o 
  -6   9   6     1241.47     1230.44     71.74 o 
  -5   9   6      515.92      438.92     44.95 o 
  -4   9   6     4289.91     3988.51    113.75 o 
  -3   9   6    10081.17     9621.75    208.37 o 
  -2   9   6    12077.94    12156.13    335.26 o 
  -1   9   6     1921.66     1991.25     70.72 o 
   0   9   6     5405.41     4834.50    132.18 o 
   1   9   6      148.04      102.66     44.55 o 
   2   9   6      824.33      709.70     41.63 o 
   3   9   6     1612.51     1666.98     62.51 o 
   4   9   6      596.28      439.65     50.47 o 
   5   9   6     2529.09     2663.40    102.13 o 
   6   9   6     5116.52     5292.18    145.81 o 
   7   9   6      862.06      941.37    124.73 o 
   8   9   6     1615.57     1469.52    119.99 o 
   9   9   6     2588.00     2337.54    167.85 o 
  10   9   6     1120.92     1110.95    210.69 o 
 -11  10   6      218.75      106.11    161.31 o 
 -10  10   6       57.55       86.12    119.44 o 
  -9  10   6      323.50      187.89    100.58 o 
  -8  10   6      244.65      349.99     93.40 o 
  -7  10   6       17.67       68.62     71.31 o 
  -6  10   6       26.49       31.94     76.24 o 
  -5  10   6      280.69      247.02    103.04 o 
  -4  10   6     1247.62     1231.77     63.39 o 
  -3  10   6        5.55      -32.80     32.80 o 
  -2  10   6      601.97      468.17     39.57 o 
  -1  10   6     3542.56     3192.52    104.86 o 
   0  10   6      235.25      188.80     38.25 o 
   1  10   6      271.45      211.60     48.69 o 
   2  10   6       61.39       51.06     47.18 o 
   3  10   6     1995.05     1800.73     65.45 o 
   4  10   6       63.44       88.02     52.14 o 
   5  10   6      985.86      944.69     83.02 o 
   6  10   6      245.07      101.68     84.54 o 
   7  10   6      903.28     1003.24    114.07 o 
   8  10   6     1030.49      993.21    127.49 o 
   9  10   6      279.20      165.27    136.31 o 
  10  10   6       30.34       95.47    151.39 o 
 -10  11   6      204.01      -22.42    132.12 o 
  -9  11   6       13.25     -107.37    107.37 o 
  -8  11   6      436.31      271.95    118.11 o 
  -7  11   6      154.04      122.77     92.36 o 
  -6  11   6      138.81      132.52     80.55 o 
  -5  11   6        2.61     -105.66    105.66 o 
  -4  11   6       28.34      -16.31     79.12 o 
  -3  11   6      141.32       83.19     70.17 o 
  -2  11   6        3.33      -25.36     38.69 o 
  -1  11   6     1745.77     1804.95     85.28 o 
   0  11   6       17.50       47.38     58.72 o 
   1  11   6      351.65      375.77     57.35 o 
   2  11   6      375.50      238.93     55.86 o 
   3  11   6      215.18      271.76     51.85 o 
   4  11   6     2019.06     2111.13    102.54 o 
   5  11   6     2079.87     2058.59    109.68 o 
   6  11   6      201.01      156.25     95.65 o 
   7  11   6      137.00      -11.14    119.97 o 
   8  11   6      203.45      124.59    123.59 o 
   9  11   6       87.99       16.70    154.70 o 
 -10  12   6       54.07      -23.86    127.01 o 
  -9  12   6       11.45       15.98    113.85 o 
  -8  12   6       43.82       34.51    131.42 o 
  -7  12   6      657.89      513.85     96.87 o 
  -6  12   6     2888.14     3321.84    118.29 o 
  -5  12   6      584.01      490.71     93.17 o 
  -4  12   6       80.58      156.50     80.35 o 
  -3  12   6      158.10       86.23     86.07 o 
  -2  12   6      314.70      242.10    113.22 o 
  -1  12   6      758.39      721.73     68.49 o 
   0  12   6      110.96       64.62     79.24 o 
   1  12   6      212.87      129.07     85.97 o 
   2  12   6       95.76      175.14     70.65 o 
   3  12   6      141.36      149.88     92.02 o 
   4  12   6      453.70      411.10     84.17 o 
   5  12   6     1101.72     1021.26    116.46 o 
   6  12   6     4444.06     4491.53    142.79 o 
   7  12   6     2421.38     2685.96    140.05 o 
   8  12   6      221.71      275.77    138.10 o 
  -9  13   6      100.26       49.45    123.41 o 
  -8  13   6      187.76      239.58    129.82 o 
  -7  13   6      106.57       20.17     97.55 o 
  -6  13   6      464.05      331.14    118.25 o 
  -5  13   6     1148.69     1104.44    145.03 o 
  -4  13   6        4.81       41.15     86.71 o 
  -3  13   6       82.04      122.98     89.96 o 
  -2  13   6      257.63      179.15    102.82 o 
  -1  13   6        7.46       63.67    103.54 o 
   0  13   6       98.66      165.81     70.66 o 
   1  13   6      361.37      303.36     76.91 o 
   2  13   6      479.43      468.41    104.21 o 
   3  13   6       60.45      -58.30     83.87 o 
   4  13   6      278.18      155.00     86.85 o 
   5  13   6      645.52      517.49     99.21 o 
   6  13   6       78.88       57.62    142.60 o 
   7  13   6      150.15       11.51    130.33 o 
  -8  14   6        1.92      150.57    129.90 o 
  -7  14   6       65.66      168.97    106.37 o 
  -6  14   6      347.70      427.65    119.18 o 
  -5  14   6     2233.72     2104.87    145.09 o 
  -4  14   6     1834.80     1881.56    141.18 o 
  -3  14   6        2.72      -96.62    101.62 o 
  -2  14   6      466.22      439.73    140.94 o 
  -1  14   6      684.20     1026.12    174.98 o 
   0  14   6      680.67      581.44    100.68 o 
   1  14   6       26.10       27.15    104.24 o 
   2  14   6      935.93     1111.19    148.43 o 
   3  14   6      270.13      249.62     98.17 o 
   4  14   6       99.14      -35.39     88.87 o 
   5  14   6      107.12      153.87    118.69 o 
   6  14   6      277.96      394.42    188.83 o 
  -7  15   6       10.63       68.21    127.39 o 
  -6  15   6       64.32      164.54    198.09 o 
  -5  15   6      136.30      113.91    125.33 o 
  -4  15   6     1148.22     1321.31    186.88 o 
  -3  15   6     2504.36     2770.32    147.46 o 
  -2  15   6      870.38     1086.27    147.14 o 
  -1  15   6      190.92      505.54    144.40 o 
   0  15   6        0.64       20.65    127.55 o 
   1  15   6       20.53       87.64    113.58 o 
   2  15   6       98.32       64.29    127.09 o 
   3  15   6      531.01      407.09    122.96 o 
   4  15   6      252.84       95.33    119.18 o 
   5  15   6      250.28      253.49    132.20 o 
  -5  16   6       42.90      161.29    129.57 o 
  -4  16   6       86.19      130.26    138.12 o 
  -3  16   6      244.55       94.55    157.82 o 
  -2  16   6       69.20       13.55    120.87 o 
  -1  16   6       74.06      206.03    150.92 o 
   0  16   6       18.09      -82.56    162.52 o 
   1  16   6       15.19     -228.94    252.73 o 
   2  16   6       49.08     -179.43    179.43 o 
   3  16   6        0.45     -113.58    256.91 o 
  -2  17   6      490.36      521.83    163.21 o 
  -1  17   6      122.91      -36.32    215.47 o 
   0  17   6       42.19      165.97    187.90 o 
 -14   1   7        4.08     -144.97    181.04 o 
 -13   1   7      859.91      729.27    163.73 o 
 -12   1   7     5396.91     4998.58    146.05 o 
 -11   1   7     1756.28     1786.31    130.67 o 
 -10   1   7      378.03      401.24     86.41 o 
  -9   1   7        8.85        0.56     50.80 o 
  -8   1   7        8.52      -21.29     43.60 o 
  -7   1   7     8794.46     9086.52    171.52 o 
  -6   1   7    12660.96    12304.26    167.96 o 
  -5   1   7    17937.49    18874.08    180.10 o 
  -4   1   7    23630.35    21759.92    688.79 o 
  -3   1   7       29.06       59.46     15.44 o 
  -2   1   7    45059.54    47001.02    523.00 o 
  -1   1   7     2506.91     2253.39     31.30 o 
   0   1   7    10451.56    10882.91    185.98 o 
   1   1   7     9578.80     9278.98     94.11 o 
   2   1   7     2276.22     2717.75     45.56 o 
   3   1   7     1611.25     1733.97     45.26 o 
   4   1   7     2344.34     2335.48    159.26 o 
   5   1   7     1558.43     1622.57     74.04 o 
   6   1   7    11366.49    12234.42    198.42 o 
   7   1   7    12342.93    12520.68    548.95 o 
   8   1   7     7771.50     8770.84    173.70 o 
   9   1   7     3537.54     3300.00    142.54 o 
  10   1   7      110.98       41.23     88.81 o 
  11   1   7       50.46       48.75     99.04 o 
  12   1   7      237.15      271.17    106.31 o 
 -14   2   7       24.07      -52.31    158.98 o 
 -13   2   7      890.03     1064.05    187.73 o 
 -12   2   7     1207.02     1190.80    153.73 o 
 -11   2   7       48.11       16.28     94.84 o 
 -10   2   7      995.51      911.43     99.86 o 
  -9   2   7      104.97      108.71     63.27 o 
  -8   2   7      540.89      486.75     48.81 o 
  -7   2   7     1077.20     1137.39     46.33 o 
  -6   2   7        4.32       -4.10     32.47 o 
  -5   2   7     7827.55     7980.67    128.94 o 
  -4   2   7    15944.55    15318.78    150.96 o 
  -3   2   7     4618.66     4622.22    176.46 o 
  -2   2   7     3217.49     3506.10     66.71 o 
  -1   2   7      541.73      549.21     19.95 o 
   0   2   7    20747.93    22016.99    249.77 o 
   1   2   7    13890.82    12579.99    129.85 o 
   2   2   7     1881.15     1697.30     36.01 o 
   3   2   7     1888.46     1924.02     45.21 o 
   4   2   7     4882.73     5441.65    138.96 o 
   5   2   7     8227.95     8884.15    484.73 o 
   6   2   7     2899.99     3070.55    327.37 o 
   7   2   7       76.58       64.34     71.75 o 
   8   2   7     1359.45     1177.36     90.97 o 
   9   2   7      917.08      995.65    113.40 o 
  10   2   7      549.14      367.49     98.95 o 
  11   2   7      251.57      168.01     95.82 o 
  12   2   7      123.61       69.66    100.83 o 
 -13   3   7       49.75       65.97    119.25 o 
 -12   3   7      230.00      102.13    193.45 o 
 -11   3   7        1.16      -35.46     97.32 o 
 -10   3   7      357.48      324.64     99.17 o 
  -9   3   7        4.12       66.16     66.36 o 
  -8   3   7       10.24      -53.50     53.50 o 
  -7   3   7       33.00       11.85     43.49 o 
  -6   3   7     3041.86     2807.00     53.57 o 
  -5   3   7     1871.32     1741.61     42.45 o 
  -4   3   7     2080.49     2141.81     33.43 o 
  -3   3   7       32.33        7.65     17.65 o 
  -2   3   7      152.06      239.94     24.86 o 
  -1   3   7     5066.92     5781.27    240.60 o 
   0   3   7      213.03      314.78     20.09 o 
   1   3   7     1293.19     1499.45     32.60 o 
   2   3   7     3061.01     3275.35     44.77 o 
   3   3   7       15.07       15.79     44.51 o 
   4   3   7      481.85      543.11     55.58 o 
   5   3   7      574.03      670.90     82.39 o 
   6   3   7       58.54       37.21     45.50 o 
   7   3   7      147.13      126.91     51.26 o 
   8   3   7      179.47      128.45    106.84 o 
   9   3   7        3.54      -34.26     98.43 o 
  10   3   7      697.16      632.18     89.48 o 
  11   3   7      124.00      105.63    120.42 o 
  12   3   7      362.69      218.59    131.05 o 
 -13   4   7     1360.60     1333.10    137.91 o 
 -12   4   7       12.30        4.17    109.01 o 
 -11   4   7      275.17      266.81    118.01 o 
 -10   4   7       19.77      -29.90     75.67 o 
  -9   4   7        4.76       64.42     72.19 o 
  -8   4   7      215.81      103.99     59.79 o 
  -7   4   7     1388.17     1499.35     47.03 o 
  -6   4   7       84.72      112.04     33.08 o 
  -5   4   7      867.72      811.99     32.13 o 
  -4   4   7    17036.92    15913.97    480.78 o 
  -3   4   7     6796.36     6415.40    122.77 o 
  -2   4   7     3273.85     2810.17     37.07 o 
  -1   4   7       51.75      259.54     45.61 o 
   0   4   7      286.96      314.79     20.81 o 
   1   4   7     1273.95     1273.64     28.52 o 
   2   4   7      497.16      443.83     29.53 o 
   3   4   7     5168.93     5472.81     87.20 o 
   4   4   7     3178.03     3412.87    117.76 o 
   5   4   7     1833.10     2074.24    143.31 o 
   6   4   7     9527.47     9808.93    222.37 o 
   7   4   7      679.22      554.25     70.21 o 
   8   4   7     1247.40     1130.28    132.44 o 
   9   4   7     4322.46     4334.43    144.38 o 
  10   4   7     2219.49     2178.29    121.02 o 
  11   4   7      224.46       30.13    150.33 o 
  12   4   7       15.29     -102.00    257.01 o 
 -13   5   7      805.90     1048.80    155.15 o 
 -12   5   7     1390.04     1468.21    126.94 o 
 -11   5   7     1544.02     1272.53     92.68 o 
 -10   5   7      155.32      196.24    100.83 o 
  -9   5   7      750.83      751.08     72.52 o 
  -8   5   7      539.96      485.70     48.20 o 
  -7   5   7       72.07       72.82     41.33 o 
  -6   5   7      117.32       56.93     37.02 o 
  -5   5   7    21067.71    19960.68    449.16 o 
  -4   5   7     5936.85     5654.78    196.63 o 
  -3   5   7      109.61       35.06     19.49 o 
  -2   5   7     1188.49     1237.65     46.07 o 
  -1   5   7      830.06      688.11     22.44 o 
   0   5   7     1250.58     1784.48    102.50 o 
   1   5   7       43.91      329.44     42.26 o 
   2   5   7      881.75      926.82     45.58 o 
   3   5   7      253.74      497.60     58.41 o 
   4   5   7      743.94      668.06     40.23 o 
   5   5   7       50.19        9.32     55.73 o 
   6   5   7      208.35      392.64     77.09 o 
   7   5   7    15900.03    17337.37    282.80 o 
   8   5   7     9620.88    10008.00    255.76 o 
   9   5   7     1326.41     1228.21    149.77 o 
  10   5   7      606.24      650.95     97.12 o 
  11   5   7       38.20      -51.05    107.93 o 
 -13   6   7       86.59      151.11    184.12 o 
 -12   6   7       38.67       10.79    135.58 o 
 -11   6   7       13.77       15.34    111.84 o 
 -10   6   7      176.86      220.04     84.98 o 
  -9   6   7        5.17       -8.95     73.07 o 
  -8   6   7     2873.06     3034.43     95.76 o 
  -7   6   7     1996.25     1860.61     53.57 o 
  -6   6   7      171.93      155.38     36.12 o 
  -5   6   7      733.18      656.00     34.66 o 
  -4   6   7     4941.19     5028.34    121.09 o 
  -3   6   7      887.19      857.51     48.45 o 
  -2   6   7     1375.99     1544.41     48.97 o 
  -1   6   7     5997.85     5469.23     67.98 o 
   0   6   7      419.70      421.82     33.30 o 
   1   6   7      624.90      717.46     40.78 o 
   2   6   7     2034.31     1664.64     76.87 o 
   3   6   7     1448.15     1553.39     56.99 o 
   4   6   7      990.18      872.69     46.76 o 
   5   6   7       71.57       54.87     43.12 o 
   6   6   7      211.27       52.62     81.34 o 
   7   6   7     2347.55     2371.26    126.55 o 
   8   6   7     1482.08     1494.10     96.28 o 
   9   6   7     2022.40     2071.26    107.23 o 
  10   6   7       86.73       -4.00    122.26 o 
  11   6   7      147.99      273.95    146.38 o 
 -12   7   7     1791.14     1900.60    193.61 o 
 -11   7   7     3253.37     3632.53    151.17 o 
 -10   7   7      679.81      687.41    112.12 o 
  -9   7   7      530.99      636.50     81.37 o 
  -8   7   7       55.77      -19.42     69.44 o 
  -7   7   7     2332.01     2163.86     57.93 o 
  -6   7   7    13252.36    13977.08    200.16 o 
  -5   7   7     7536.04     7248.90    125.25 o 
  -4   7   7     1892.72     1657.22     38.00 o 
  -3   7   7      140.46      173.74     25.92 o 
  -2   7   7     1446.57     1436.85     42.73 o 
  -1   7   7     2973.50     2956.24     48.15 o 
   0   7   7     6657.99     6211.52    109.70 o 
   1   7   7     7568.25     6991.29    117.02 o 
   2   7   7      123.98      140.76     36.64 o 
   3   7   7     2388.12     2199.82     53.40 o 
   4   7   7      194.98      237.20     50.27 o 
   5   7   7     6882.65     6377.92    112.84 o 
   6   7   7     4613.99     4396.93     93.26 o 
   7   7   7     3982.32     3990.54    116.50 o 
   8   7   7     2539.64     2652.76    128.78 o 
   9   7   7      509.44      501.57    134.75 o 
  10   7   7     1041.47     1048.46    135.14 o 
  11   7   7        0.74      -52.96    146.57 o 
 -12   8   7      821.45      883.61    178.80 o 
 -11   8   7      693.67      777.58    135.41 o 
 -10   8   7      320.38      326.76     97.87 o 
  -9   8   7       48.86      102.01     98.45 o 
  -8   8   7      440.20      589.19     69.12 o 
  -7   8   7     5284.31     5440.88    188.12 o 
  -6   8   7       60.11       44.67     28.41 o 
  -5   8   7    10422.28    10174.13    206.50 o 
  -4   8   7     5396.32     5176.17    124.79 o 
  -3   8   7     1209.47     1077.34     44.67 o 
  -2   8   7     1899.25     1801.81     64.60 o 
  -1   8   7    16106.21    15081.62    225.08 o 
   0   8   7     5187.36     4795.39    102.14 o 
   1   8   7      147.83       61.83     38.35 o 
   2   8   7      307.22      357.68     46.54 o 
   3   8   7      277.36      285.12     50.55 o 
   4   8   7     2435.13     2291.51     76.09 o 
   5   8   7     4657.15     4429.40     93.63 o 
   6   8   7      152.63      184.73     60.48 o 
   7   8   7        2.03        3.49     73.27 o 
   8   8   7      177.13      119.90    103.42 o 
   9   8   7        7.81      -39.18    113.18 o 
  10   8   7      248.46      288.10    132.91 o 
 -12   9   7      171.16      -74.01    195.32 o 
 -11   9   7      136.05       54.52    112.48 o 
 -10   9   7      203.93      217.06    114.33 o 
  -9   9   7        6.55      -59.02    105.86 o 
  -8   9   7      250.63      446.83     92.95 o 
  -7   9   7      221.04      279.25     80.27 o 
  -6   9   7      380.82      506.34     79.75 o 
  -5   9   7     1373.70     1353.48     62.64 o 
  -4   9   7     2000.74     1936.10     69.17 o 
  -3   9   7      207.91       90.52     50.91 o 
  -2   9   7      473.16      401.14     33.13 o 
  -1   9   7     3604.37     3328.27     78.75 o 
   0   9   7      715.78      631.93     45.66 o 
   1   9   7     2833.23     2430.07     59.94 o 
   2   9   7      752.77      723.90     65.66 o 
   3   9   7        2.17      -39.17     46.40 o 
   4   9   7       38.07        2.35     56.33 o 
   5   9   7     1467.54     1472.09     96.60 o 
   6   9   7       56.49       92.70     76.91 o 
   7   9   7     1828.75     2034.16    174.23 o 
   8   9   7      347.63      256.56    113.33 o 
   9   9   7       16.59      -37.56    116.59 o 
  10   9   7      536.74      475.27    198.58 o 
 -11  10   7      194.60      263.19    136.10 o 
 -10  10   7        2.23      -82.16    128.57 o 
  -9  10   7      200.80      200.86    116.75 o 
  -8  10   7      421.85      486.67    104.51 o 
  -7  10   7      711.15      631.71     94.81 o 
  -6  10   7      544.63      480.66     87.92 o 
  -5  10   7     1986.86     2274.08     92.03 o 
  -4  10   7      103.09       97.24     57.35 o 
  -3  10   7     7992.16     8515.13    199.74 o 
  -2  10   7     6065.23     5589.54    197.32 o 
  -1  10   7       21.03      -40.40     40.40 o 
   0  10   7     1899.59     1777.01     65.50 o 
   1  10   7      149.85      115.71     39.56 o 
   2  10   7      791.19      755.70     51.55 o 
   3  10   7      715.99      628.13     72.04 o 
   4  10   7       56.85       53.25     64.63 o 
   5  10   7      173.66      110.76    101.93 o 
   6  10   7     1482.91     1582.37    137.46 o 
   7  10   7      310.72      348.28    119.88 o 
   8  10   7     1085.98     1168.47    135.54 o 
   9  10   7     2130.54     2399.54    169.22 o 
 -10  11   7      126.39       37.86    115.12 o 
  -9  11   7      232.67      178.18    134.75 o 
  -8  11   7      269.81      364.06     91.43 o 
  -7  11   7       30.41      -87.53     95.98 o 
  -6  11   7       98.15       20.84     79.15 o 
  -5  11   7     1736.74     1521.84    101.40 o 
  -4  11   7     2408.37     2625.96    101.60 o 
  -3  11   7      959.80     1227.01    114.54 o 
  -2  11   7       71.16      -29.33     52.34 o 
  -1  11   7     1986.41     1873.51     76.27 o 
   0  11   7      800.00      808.56     91.46 o 
   1  11   7      509.68      583.47     62.62 o 
   2  11   7      157.46      257.98     62.06 o 
   3  11   7      529.74      544.51     58.99 o 
   4  11   7      495.63      390.04     74.43 o 
   5  11   7     1720.26     1601.55    107.18 o 
   6  11   7      581.50      565.88    126.79 o 
   7  11   7     3763.25     4069.55    216.60 o 
   8  11   7     2558.05     2954.46    153.29 o 
   9  11   7       14.55      -58.39    138.54 o 
 -10  12   7       70.77       67.52    221.53 o 
  -9  12   7       46.18      164.90    171.58 o 
  -8  12   7      285.97      207.67    134.44 o 
  -7  12   7     1885.22     2047.76    104.44 o 
  -6  12   7       88.13       82.19     95.49 o 
  -5  12   7     1636.82     1748.61    105.56 o 
  -4  12   7      130.18      135.49     75.40 o 
  -3  12   7       53.20       92.69     78.05 o 
  -2  12   7      275.06      214.75     79.40 o 
  -1  12   7      128.41      123.58     58.88 o 
   0  12   7      814.81     1009.30     81.11 o 
   1  12   7     1781.45     1751.16     85.06 o 
   2  12   7     1444.19     1594.75     87.76 o 
   3  12   7       76.53       99.15     79.33 o 
   4  12   7      903.70      933.20     99.75 o 
   5  12   7      167.10      225.64     89.82 o 
   6  12   7       71.63     -149.56    149.56 o 
   7  12   7       15.04      -44.69    133.49 o 
   8  12   7      221.42      117.15    134.19 o 
  -9  13   7      129.76      119.59    125.92 o 
  -8  13   7      125.77      282.98    130.09 o 
  -7  13   7      147.30      164.34    127.49 o 
  -6  13   7     1733.66     2064.43    117.11 o 
  -5  13   7     2102.60     2195.44    161.61 o 
  -4  13   7       15.25       78.42    110.16 o 
  -3  13   7      243.85      218.79     78.77 o 
  -2  13   7      142.60      133.97     84.36 o 
  -1  13   7      312.34      291.51    107.42 o 
   0  13   7     3133.16     3496.70    161.24 o 
   1  13   7      651.97      600.88     89.48 o 
   2  13   7        4.24        3.25     91.68 o 
   3  13   7      441.07      321.42    109.87 o 
   4  13   7       56.65       59.78     93.69 o 
   5  13   7     1350.94     1368.56    122.82 o 
   6  13   7     2762.28     3439.36    185.14 o 
   7  13   7      451.79      465.18    181.98 o 
  -8  14   7       89.51      227.11    125.18 o 
  -7  14   7      230.45      383.10    128.09 o 
  -6  14   7       76.20      130.82    107.45 o 
  -5  14   7      875.25      778.62    110.27 o 
  -4  14   7      845.61      925.40    110.14 o 
  -3  14   7       56.51      -53.16    108.51 o 
  -2  14   7      386.97      209.23    127.43 o 
  -1  14   7     1819.85     1998.35    128.82 o 
   0  14   7     1006.54     1562.99    142.81 o 
   1  14   7       13.85       55.56    109.23 o 
   2  14   7      130.15       40.99    113.11 o 
   3  14   7       62.18       23.82    102.12 o 
   4  14   7     1261.51     1399.37    126.30 o 
   5  14   7      737.72      811.92    133.13 o 
   6  14   7       31.42      -21.21    128.40 o 
  -7  15   7      104.44      300.90    148.64 o 
  -6  15   7       94.70      104.89    142.02 o 
  -5  15   7       45.21     -168.89    168.89 o 
  -4  15   7      219.91       60.16    148.83 o 
  -3  15   7       14.94     -116.24    164.39 o 
  -2  15   7      667.85      553.97    152.52 o 
  -1  15   7      386.79      669.28    143.99 o 
   0  15   7        0.78       85.94    145.92 o 
   1  15   7      283.39      169.34    161.41 o 
   2  15   7       27.87       55.64    140.73 o 
   3  15   7        1.47     -138.84    138.84 o 
   4  15   7       12.86       89.02    128.72 o 
   5  15   7      372.32      528.57    145.34 o 
  -5  16   7       24.79      101.32    141.49 o 
  -4  16   7      389.66      178.99    145.35 o 
  -3  16   7     1617.46     1940.62    136.54 o 
  -2  16   7     2168.59     2362.90    299.34 o 
  -1  16   7      137.46       85.42    137.33 o 
   0  16   7      180.41      243.33    152.91 o 
   1  16   7       18.15       69.18    127.93 o 
   2  16   7      110.07      -46.86    134.43 o 
   3  16   7        0.54     -139.92    187.13 o 
 -14   0   8      299.38     -311.50    496.65 o 
 -13   0   8      131.46     -135.13    396.61 o 
 -12   0   8     8545.49     8796.11    845.66 o 
 -11   0   8     9613.25    10075.35   1138.07 o 
 -10   0   8      560.62      446.95    173.29 o 
  -9   0   8        9.24       74.42    109.39 o 
  -8   0   8      100.16       99.54     70.00 o 
  -7   0   8      667.46      654.82     51.14 o 
  -6   0   8     9415.85     8794.29    183.56 o 
  -5   0   8     4330.72     4739.47    337.97 o 
  -4   0   8    14129.86    15908.13    302.89 o 
  -3   0   8    32173.92    30384.10    658.97 o 
  -2   0   8     4449.77     5716.39    101.50 o 
  -1   0   8     6291.22     7075.97    277.49 o 
   0   0   8   102085.77   110664.19   3552.10 o 
   1   0   8    13911.01    14949.63    376.80 o 
   2   0   8       23.11      263.36     27.18 o 
   3   0   8      244.52      145.83     31.52 o 
   4   0   8        1.15       13.56     74.71 o 
   5   0   8     2096.50     2337.43    117.42 o 
   6   0   8     3789.20     4246.81    236.06 o 
   7   0   8     6579.58     7108.72    327.49 o 
   8   0   8    10442.92    12087.25    366.45 o 
   9   0   8     5412.67     5311.29    193.60 o 
  10   0   8     1925.87     1670.39    147.72 o 
  11   0   8      866.48     1040.96    172.09 o 
  12   0   8      541.50      506.61    173.39 o 
 -14   1   8       11.06      184.46    179.72 o 
 -13   1   8     1634.78     1564.23    169.06 o 
 -12   1   8     2727.93     2610.97    152.51 o 
 -11   1   8      302.78      200.72    123.59 o 
 -10   1   8     6399.74     7002.29    159.39 o 
  -9   1   8      436.40      380.64     53.56 o 
  -8   1   8      700.31      686.63     47.80 o 
  -7   1   8     1922.76     1812.62     48.91 o 
  -6   1   8     1409.48     1209.86     45.37 o 
  -5   1   8     1779.31     1577.96     42.93 o 
  -4   1   8      140.50      361.86     31.82 o 
  -3   1   8        5.44      250.64     29.78 o 
  -2   1   8      418.63      605.60     37.81 o 
  -1   1   8    40736.05    40963.56    489.46 o 
   0   1   8    12503.03    12778.31    164.26 o 
   1   1   8       11.58       12.46     20.20 o 
   2   1   8     8038.43     7857.23    153.41 o 
   3   1   8     2295.62     2813.90     63.63 o 
   4   1   8       63.22      131.64     51.15 o 
   5   1   8     1725.76     2225.64    224.91 o 
   6   1   8      848.95      719.57     73.11 o 
   7   1   8      426.29      418.57     57.86 o 
   8   1   8     2635.45     2756.84    120.30 o 
   9   1   8      248.06      134.62    109.89 o 
  10   1   8      150.17      176.46    149.11 o 
  11   1   8      515.94      605.17    108.10 o 
  12   1   8       60.75      241.37    119.15 o 
 -14   2   8       40.61      328.17    387.40 o 
 -13   2   8     1365.18     1449.30    153.27 o 
 -12   2   8      823.27      734.30    108.96 o 
 -11   2   8       50.79        4.62     88.98 o 
 -10   2   8       28.20      -25.47     79.49 o 
  -9   2   8     3370.55     2751.20    138.10 o 
  -8   2   8       35.12      -11.29     50.17 o 
  -7   2   8     1982.55     1956.37     58.94 o 
  -6   2   8     5013.25     4642.37     72.33 o 
  -5   2   8     3467.72     3708.74    112.53 o 
  -4   2   8      583.67      594.05     19.71 o 
  -3   2   8       13.79       15.07     13.18 o 
  -2   2   8    22842.01    19686.52    543.78 o 
  -1   2   8       17.33       -2.59     16.66 o 
   0   2   8     3475.80     3296.11     38.66 o 
   1   2   8     2574.46     2463.39     37.69 o 
   2   2   8      666.76      614.26     31.62 o 
   3   2   8       76.36      142.92     32.39 o 
   4   2   8        7.02      306.52     59.11 o 
   5   2   8     2985.67     2677.26     91.89 o 
   6   2   8      275.15      218.35     34.27 o 
   7   2   8     6957.48     6308.88    187.82 o 
   8   2   8     5877.10     5464.94    159.31 o 
   9   2   8        2.69      126.45    127.79 o 
  10   2   8     2661.85     2667.06    162.95 o 
  11   2   8       33.39       74.68    138.23 o 
  12   2   8      128.50      236.62    150.68 o 
 -13   3   8     1368.34     1480.88    293.41 o 
 -12   3   8      181.48      107.50     99.35 o 
 -11   3   8       26.96      -33.66     99.83 o 
 -10   3   8      110.55      123.70     90.58 o 
  -9   3   8       74.74       -6.15     59.29 o 
  -8   3   8     4098.45     4153.91    103.62 o 
  -7   3   8      526.86      490.54     41.03 o 
  -6   3   8     3954.57     3868.53     87.21 o 
  -5   3   8     4373.43     4184.02     64.29 o 
  -4   3   8     7903.13     8642.60    273.18 o 
  -3   3   8     4795.59     4219.95     97.50 o 
  -2   3   8     6007.59     5471.00     83.45 o 
  -1   3   8      216.67      332.07     32.05 o 
   0   3   8     2779.90     2285.38     35.85 o 
   1   3   8       26.33       23.19     23.10 o 
   2   3   8       87.97      180.33     33.20 o 
   3   3   8      601.38     1078.06     70.98 o 
   4   3   8      300.64      458.71     61.78 o 
   5   3   8       15.88       91.15     62.68 o 
   6   3   8    10348.77    10828.34    271.14 o 
   7   3   8     3497.32     3903.52    220.38 o 
   8   3   8     3325.34     3252.43    166.80 o 
   9   3   8     7332.83     7464.28    293.51 o 
  10   3   8      743.50      711.07    126.42 o 
  11   3   8      111.70      112.41    123.00 o 
  12   3   8      128.30      213.58    165.07 o 
 -13   4   8      442.27      722.52    151.88 o 
 -12   4   8      826.12      775.26    103.94 o 
 -11   4   8      667.95      442.90    103.60 o 
 -10   4   8      126.69       88.12     78.66 o 
  -9   4   8       15.35       86.02     64.44 o 
  -8   4   8      680.21      784.32     59.87 o 
  -7   4   8      370.68      322.43     42.36 o 
  -6   4   8      128.31      109.78     31.88 o 
  -5   4   8     6494.72     6822.82    176.48 o 
  -4   4   8     1128.20      859.27     52.65 o 
  -3   4   8      683.95      656.57     32.32 o 
  -2   4   8      124.74      394.97     45.26 o 
  -1   4   8    16660.90    15667.77    352.19 o 
   0   4   8     1235.37     1055.31     31.65 o 
   1   4   8      572.68      598.40     27.18 o 
   2   4   8     1187.63     1162.55     37.74 o 
   3   4   8     5537.16     5164.88     94.16 o 
   4   4   8     1070.81     1171.60     68.75 o 
   5   4   8     3337.58     3468.04     94.63 o 
   6   4   8      127.53      274.13     80.97 o 
   7   4   8     7020.75     6724.16    205.85 o 
   8   4   8     1882.26     2091.59    153.68 o 
   9   4   8       69.05      148.48    101.68 o 
  10   4   8      969.84      918.54    109.67 o 
  11   4   8        0.06        6.36    122.37 o 
 -13   5   8     1014.68     1009.90    193.60 o 
 -12   5   8      479.16      535.62    127.78 o 
 -11   5   8      145.29      113.74    102.87 o 
 -10   5   8       84.70      124.26     71.82 o 
  -9   5   8       96.01      110.59     65.53 o 
  -8   5   8      219.75      195.06     55.79 o 
  -7   5   8     2200.99     2234.48     77.87 o 
  -6   5   8      161.59      158.14     34.53 o 
  -5   5   8      510.26      451.57     28.68 o 
  -4   5   8       13.18       -7.30     18.37 o 
  -3   5   8     2282.20     2171.29     43.30 o 
  -2   5   8     1273.05     1202.03     40.21 o 
  -1   5   8    26333.50    24646.63    412.76 o 
   0   5   8     3403.92     3269.15     67.00 o 
   1   5   8     3764.09     3779.99     68.29 o 
   2   5   8     2271.95     2043.12     49.40 o 
   3   5   8      334.11      299.47     36.28 o 
   4   5   8     4082.15     3733.39     78.71 o 
   5   5   8     2495.58     2675.20    158.46 o 
   6   5   8     2145.30     2492.13    127.06 o 
   7   5   8      445.27      279.07     88.53 o 
   8   5   8      127.74       43.81     81.51 o 
   9   5   8       45.05      -52.43    123.52 o 
  10   5   8      878.55      938.87    132.76 o 
  11   5   8     1168.23     1255.01    137.62 o 
 -13   6   8       76.86       63.16    212.87 o 
 -12   6   8     4629.03     4457.76    177.99 o 
 -11   6   8     6096.51     6520.51    254.94 o 
 -10   6   8     1457.69     1552.64     94.37 o 
  -9   6   8       37.16      -18.42     72.92 o 
  -8   6   8        7.54        0.90     58.07 o 
  -7   6   8      640.14      493.75     46.57 o 
  -6   6   8     6523.54     6594.62    150.65 o 
  -5   6   8     6932.32     7001.33    141.24 o 
  -4   6   8     1560.99     1341.34     86.23 o 
  -3   6   8      586.11      468.38     33.46 o 
  -2   6   8     1693.18     1557.52     77.34 o 
  -1   6   8     2288.13     2195.99     62.37 o 
   0   6   8    43933.73    42695.51    577.82 o 
   1   6   8    12115.98    10935.69    213.07 o 
   2   6   8      103.75       74.99     37.21 o 
   3   6   8     5603.57     5368.72    108.41 o 
   4   6   8       10.17      -42.31     42.31 o 
   5   6   8     4915.52     4824.80    168.06 o 
   6   6   8     5212.85     5624.22    281.54 o 
   7   6   8     3463.01     3574.45    110.69 o 
   8   6   8     4407.36     4227.57    129.10 o 
   9   6   8     1691.15     1759.53    106.80 o 
  10   6   8      460.50      219.53    136.47 o 
  11   6   8      253.02      298.89    166.27 o 
 -12   7   8     1796.68     1918.09    168.56 o 
 -11   7   8       20.88      130.64    128.22 o 
 -10   7   8     1840.08     1674.06     99.90 o 
  -9   7   8     1635.45     1873.22     91.22 o 
  -8   7   8      514.06      581.17     71.27 o 
  -7   7   8      499.98      473.80     46.21 o 
  -6   7   8     2339.94     2119.52     50.41 o 
  -5   7   8    11031.78    10705.99    139.01 o 
  -4   7   8     1872.77     1791.44     91.33 o 
  -3   7   8     3574.19     3442.89    206.87 o 
  -2   7   8     1095.24      940.33     45.30 o 
  -1   7   8    14441.68    14764.58    213.18 o 
   0   7   8    12731.19    12964.54    283.20 o 
   1   7   8       83.84      -11.99     35.68 o 
   2   7   8       24.19      158.47     40.58 o 
   3   7   8      229.78      109.61     36.52 o 
   4   7   8     2178.16     2204.86     71.63 o 
   5   7   8      320.57      343.51     55.04 o 
   6   7   8        1.54      -13.33     57.10 o 
   7   7   8     1142.21     1068.22     89.05 o 
   8   7   8       77.12      117.12    102.34 o 
   9   7   8       44.36      -27.02    160.02 o 
  10   7   8       38.04      -11.88    155.97 o 
  11   7   8      866.76      717.11    177.98 o 
 -12   8   8      279.25       54.40    196.05 o 
 -11   8   8        1.21      -89.16    131.35 o 
 -10   8   8     1340.64     1189.08    122.24 o 
  -9   8   8      804.57      669.18    100.47 o 
  -8   8   8      363.01      220.95     66.46 o 
  -7   8   8     1720.37     1699.85    118.87 o 
  -6   8   8       44.04       44.44     34.09 o 
  -5   8   8     4053.21     3837.98    106.20 o 
  -4   8   8    12710.99    12746.09    270.33 o 
  -3   8   8      272.92      246.02     39.83 o 
  -2   8   8     2800.33     2556.72     63.83 o 
  -1   8   8     3213.91     3079.55     67.10 o 
   0   8   8       49.64       27.51     40.76 o 
   1   8   8     2669.39     2588.05     59.03 o 
   2   8   8     4419.74     4394.42    125.56 o 
   3   8   8      200.04      190.31     42.45 o 
   4   8   8      122.12      106.43     50.97 o 
   5   8   8      454.38      456.65     57.46 o 
   6   8   8     2431.80     2255.08     93.83 o 
   7   8   8     5457.75     5862.87    136.92 o 
   8   8   8     2104.35     2193.36    160.67 o 
   9   8   8        2.92     -119.59    119.59 o 
  10   8   8       15.71      -16.03    196.22 o 
 -12   9   8        2.85      100.19    230.40 o 
 -11   9   8       56.25       29.30    197.63 o 
 -10   9   8       18.92      -75.83    111.91 o 
  -9   9   8      606.37      431.00    120.90 o 
  -8   9   8     2127.88     2156.69    160.52 o 
  -7   9   8     1789.15     1840.65    145.23 o 
  -6   9   8      893.96      827.76     81.94 o 
  -5   9   8      902.29      927.39     60.51 o 
  -4   9   8     3954.60     3501.50     95.40 o 
  -3   9   8    11330.95    11436.86    383.53 o 
  -2   9   8     8988.71     8940.98    246.08 o 
  -1   9   8      567.89      502.15     47.88 o 
   0   9   8        4.23      -42.61     42.61 o 
   1   9   8     1823.45     1621.60     56.99 o 
   2   9   8      362.77      374.81     48.25 o 
   3   9   8       44.23        0.67     45.86 o 
   4   9   8      999.89      981.70     64.40 o 
   5   9   8      609.86      633.72     71.12 o 
   6   9   8     1836.18     1904.31    116.17 o 
   7   9   8       29.83        0.80    164.14 o 
   8   9   8      377.00      355.05    124.54 o 
   9   9   8     1306.99     1578.59    133.68 o 
  10   9   8     1211.84     1113.57    148.13 o 
 -11  10   8        1.28       46.90    169.59 o 
 -10  10   8      527.21      485.52    159.25 o 
  -9  10   8      110.17     -119.15    119.15 o 
  -8  10   8      238.50      277.31     90.74 o 
  -7  10   8       28.92      -38.34     81.74 o 
  -6  10   8      504.87      386.23     86.53 o 
  -5  10   8     2107.66     2221.47     96.92 o 
  -4  10   8     3950.71     3813.99    141.52 o 
  -3  10   8       97.78       49.47     53.12 o 
  -2  10   8      584.79      448.76     40.19 o 
  -1  10   8      295.97      216.03     41.54 o 
   0  10   8       20.26        3.56     49.67 o 
   1  10   8      263.67      210.43     53.29 o 
   2  10   8     1195.76     1122.94     65.05 o 
   3  10   8     2507.64     2490.49     91.97 o 
   4  10   8       40.90       16.64     57.66 o 
   5  10   8      527.40      467.96     82.73 o 
   6  10   8     1056.38     1031.46    122.54 o 
   7  10   8     1023.57      993.58    150.47 o 
   8  10   8      540.44      818.40    139.25 o 
   9  10   8       87.12      283.94    164.96 o 
 -10  11   8      297.12      400.35    140.86 o 
  -9  11   8        9.37      -81.57    107.68 o 
  -8  11   8       59.35       11.96     94.37 o 
  -7  11   8        7.24       23.45     80.07 o 
  -6  11   8      172.33       54.71     91.78 o 
  -5  11   8      337.00      303.28     79.89 o 
  -4  11   8      613.67      567.51    101.03 o 
  -3  11   8       28.07       84.18     88.90 o 
  -2  11   8     1666.32     1715.85     80.48 o 
  -1  11   8     1531.99     1626.13     68.42 o 
   0  11   8     1057.17     1105.31     75.48 o 
   1  11   8     1227.90     1330.23     84.21 o 
   2  11   8     1821.96     1870.19     75.90 o 
   3  11   8       72.52      106.88     63.78 o 
   4  11   8     1820.49     1643.38     87.82 o 
   5  11   8      566.39      575.87     99.49 o 
   6  11   8      130.19      170.93    133.93 o 
   7  11   8        0.15      -40.41    128.48 o 
   8  11   8        3.34      -55.40    138.90 o 
   9  11   8      112.79       25.23    225.28 o 
 -10  12   8      675.11      562.39    128.61 o 
  -9  12   8       32.82        1.43    119.49 o 
  -8  12   8        2.27      -33.05    119.46 o 
  -7  12   8      741.28      886.21    100.49 o 
  -6  12   8      946.13     1091.41     97.59 o 
  -5  12   8     1251.90     1191.28    110.91 o 
  -4  12   8      651.98      657.07     91.54 o 
  -3  12   8       62.20       65.38     88.27 o 
  -2  12   8        7.36      -21.57     86.95 o 
  -1  12   8        9.61        0.84     68.71 o 
   0  12   8     2319.77     2482.22    100.39 o 
   1  12   8     1784.65     1896.69    129.36 o 
   2  12   8       64.35       51.81     97.49 o 
   3  12   8       61.95       79.09     81.16 o 
   4  12   8       40.86      -22.78     86.60 o 
   5  12   8     1113.38     1066.73    103.97 o 
   6  12   8     2789.93     2801.94    154.41 o 
   7  12   8      914.54     1010.03    123.25 o 
   8  12   8      127.04      189.80    159.50 o 
  -9  13   8       47.51     -118.04    169.56 o 
  -8  13   8       16.76      -64.05    123.87 o 
  -7  13   8      132.15      257.46    139.00 o 
  -6  13   8      511.18      571.54    111.27 o 
  -5  13   8      905.73     1157.83    156.87 o 
  -4  13   8     2245.01     2485.63    126.18 o 
  -3  13   8     1181.18     1114.95    137.69 o 
  -2  13   8      189.55       45.81     80.55 o 
  -1  13   8      432.72      395.50    103.79 o 
   0  13   8     1022.79     1017.77    104.77 o 
   1  13   8       10.17      -37.70     79.54 o 
   2  13   8        0.23      -76.75     99.73 o 
   3  13   8      285.71      262.66    102.59 o 
   4  13   8      854.90     1032.75    122.24 o 
   5  13   8      443.93      316.87    119.73 o 
   6  13   8       51.66      191.11    126.17 o 
   7  13   8       92.48      -63.81    168.17 o 
  -8  14   8       64.22      -77.55    127.97 o 
  -7  14   8        5.91      -64.28    111.62 o 
  -6  14   8      242.37      361.30    104.80 o 
  -5  14   8     1012.56     1090.41    113.32 o 
  -4  14   8      864.83      917.05    153.79 o 
  -3  14   8      489.33      538.74    125.09 o 
  -2  14   8       32.32      -13.66    114.60 o 
  -1  14   8     1410.12     1224.75    138.94 o 
   0  14   8      732.76      841.93    119.82 o 
   1  14   8      317.05      373.04    104.58 o 
   2  14   8      188.66      -47.81    106.00 o 
   3  14   8       11.16      -39.61     96.05 o 
   4  14   8       18.17      -22.07    124.01 o 
   5  14   8        3.17       -3.97    130.62 o 
   6  14   8      180.38       -8.70    143.34 o 
  -6  15   8        2.88      -17.22    153.94 o 
  -5  15   8       20.47       83.45    130.07 o 
  -4  15   8      551.82      447.83    171.44 o 
  -3  15   8     1323.03     1246.50    138.57 o 
  -2  15   8     3015.06     3414.46    189.64 o 
  -1  15   8     1800.28     1674.09    140.90 o 
   0  15   8      359.30      506.78    114.18 o 
   1  15   8      125.19      138.20    129.30 o 
   2  15   8      266.62      179.97    121.34 o 
   3  15   8        4.63       54.88    154.42 o 
   4  15   8        1.20      -77.56    148.80 o 
   5  15   8       65.06      270.50    218.71 o 
  -5  16   8      112.48      125.29    162.75 o 
  -4  16   8       68.88      149.91    139.42 o 
  -3  16   8      170.56      280.04    175.75 o 
  -2  16   8       28.82      133.36    209.35 o 
  -1  16   8       20.67      -88.05    116.44 o 
   0  16   8        7.54      -19.93    151.52 o 
   1  16   8      109.61       37.03    125.22 o 
   2  16   8       53.05      -35.52    122.58 o 
   3  16   8       21.76        5.44    215.50 o 
 -14   1   9        0.47     -130.73    161.17 o 
 -13   1   9      743.14      569.24    192.31 o 
 -12   1   9     4811.58     4616.85    210.24 o 
 -11   1   9     4221.24     4100.38    135.84 o 
 -10   1   9     4143.59     4054.57    136.60 o 
  -9   1   9       16.38       33.57     58.15 o 
  -8   1   9       24.03        2.55     43.13 o 
  -7   1   9     1569.25     1424.70     44.15 o 
  -6   1   9     1383.48     1376.86     45.97 o 
  -5   1   9    14296.33    13999.13    159.36 o 
  -4   1   9    17550.72    18493.29    257.25 o 
  -3   1   9       83.50       82.64     16.69 o 
  -2   1   9    15380.14    14461.70    178.76 o 
  -1   1   9     9865.35     8921.41    121.20 o 
   0   1   9    11626.87    13423.07    215.49 o 
   1   1   9    28364.60    29543.80    356.40 o 
   2   1   9     2979.63     2916.14     56.48 o 
   3   1   9     1175.77     1340.66     42.06 o 
   4   1   9        3.27       95.65     42.52 o 
   5   1   9       49.62        6.46     22.93 o 
   6   1   9     1207.14     1424.77     81.90 o 
   7   1   9     4368.20     4652.79    121.20 o 
   8   1   9     5032.66     5682.58    184.15 o 
   9   1   9     1026.96     1162.94    203.25 o 
  10   1   9       81.75      -10.45    128.20 o 
  11   1   9      153.35      177.70    154.65 o 
 -13   2   9     1705.94     1619.58    281.34 o 
 -12   2   9      871.76      649.21    143.41 o 
 -11   2   9       60.71      -36.16     96.93 o 
 -10   2   9     1594.59     1401.70    149.83 o 
  -9   2   9     1330.96     1247.51     63.23 o 
  -8   2   9     3064.26     2757.18     93.00 o 
  -7   2   9     1706.09     1650.06     53.79 o 
  -6   2   9        1.51       50.95     33.85 o 
  -5   2   9      566.55      580.46     35.86 o 
  -4   2   9     8500.36     8257.29    137.92 o 
  -3   2   9       96.78      161.82     16.58 o 
  -2   2   9       44.78      122.65     16.55 o 
  -1   2   9    22168.28    22182.29    240.09 o 
   0   2   9    44715.60    48278.84    577.07 o 
   1   2   9    11454.81    11546.00    118.60 o 
   2   2   9     2643.93     2468.23     47.61 o 
   3   2   9     3259.32     3705.14    146.87 o 
   4   2   9       21.75       49.66     44.97 o 
   5   2   9      681.37      842.70     82.83 o 
   6   2   9      600.15      777.37     69.71 o 
   7   2   9      323.45      190.95     41.32 o 
   8   2   9      922.38      927.94    126.27 o 
   9   2   9      532.35      645.71    110.99 o 
  10   2   9     1019.22      992.45    118.30 o 
  11   2   9      924.71      662.11    129.96 o 
 -13   3   9       17.11     -153.94    153.94 o 
 -12   3   9       11.71      -88.64    149.59 o 
 -11   3   9        9.63      -94.69    124.12 o 
 -10   3   9      690.72      655.97    103.22 o 
  -9   3   9      561.16      574.61     65.36 o 
  -8   3   9      245.29      211.83     58.55 o 
  -7   3   9      596.34      623.42     48.59 o 
  -6   3   9     3509.29     3424.74     64.26 o 
  -5   3   9       56.28       12.84     22.58 o 
  -4   3   9       59.87       41.56     30.30 o 
  -3   3   9     2198.60     2282.12     93.26 o 
  -2   3   9     2150.19     2207.76     46.27 o 
  -1   3   9      235.71      288.93     16.51 o 
   0   3   9      752.46      715.54     26.76 o 
   1   3   9      503.55      824.45     45.48 o 
   2   3   9      145.63      211.41     38.47 o 
   3   3   9      115.69       65.96     37.02 o 
   4   3   9      919.01     1105.44     52.77 o 
   5   3   9      593.88      685.12     67.94 o 
   6   3   9      243.72      163.81     71.98 o 
   7   3   9      486.70      600.73    109.81 o 
   8   3   9       64.26      -64.06    137.27 o 
   9   3   9      210.64      128.76     98.38 o 
  10   3   9     1114.36     1048.28    147.05 o 
  11   3   9       16.28       12.18    109.27 o 
 -13   4   9      280.97      308.01    156.67 o 
 -12   4   9      599.63      748.94    150.97 o 
 -11   4   9        5.75     -110.14    110.14 o 
 -10   4   9        3.41       12.75     71.40 o 
  -9   4   9     3963.94     4021.05     96.25 o 
  -8   4   9     3607.64     3507.33    119.18 o 
  -7   4   9     1118.68     1115.56     49.85 o 
  -6   4   9     2026.33     1974.82     45.33 o 
  -5   4   9       37.23      -19.41     23.58 o 
  -4   4   9      245.34      209.27     16.27 o 
  -3   4   9      129.66       97.57     39.49 o 
  -2   4   9     9599.29     8647.19    173.46 o 
  -1   4   9      270.81      366.44     37.83 o 
   0   4   9     1933.24     1760.06     35.92 o 
   1   4   9      348.01      526.79     35.47 o 
   2   4   9      718.02      707.04     50.37 o 
   3   4   9     5209.13     4961.97     81.00 o 
   4   4   9     7512.99     7208.23    192.02 o 
   5   4   9     1563.22     1466.23     81.48 o 
   6   4   9     8817.17     8532.07    187.04 o 
   7   4   9      960.30      905.18     80.30 o 
   8   4   9       48.39     -115.08    115.08 o 
   9   4   9     2541.03     2594.14    162.05 o 
  10   4   9       96.28       37.52    100.64 o 
  11   4   9      280.98      262.97    125.75 o 
 -13   5   9     1047.19      849.73    168.41 o 
 -12   5   9     1281.27     1274.68    148.94 o 
 -11   5   9     2249.09     2187.44    137.03 o 
 -10   5   9     1714.04     1844.04    113.14 o 
  -9   5   9     2537.02     2646.64    119.03 o 
  -8   5   9      480.18      471.09     51.58 o 
  -7   5   9        3.54      -26.47     50.58 o 
  -6   5   9     1365.08     1431.39     50.41 o 
  -5   5   9      605.02      505.91     45.27 o 
  -4   5   9     3620.72     3724.37     68.09 o 
  -3   5   9     4017.23     3718.19    126.19 o 
  -2   5   9     8375.71     7435.20    111.47 o 
  -1   5   9     1934.18     2074.90     57.52 o 
   0   5   9     4453.35     4663.05     94.21 o 
   1   5   9     3360.43     3218.71     99.42 o 
   2   5   9    10055.94     9803.62    138.57 o 
   3   5   9     1525.71     1445.77     49.17 o 
   4   5   9      268.08      219.86     38.21 o 
   5   5   9      433.96      306.51     67.30 o 
   6   5   9     1993.74     1991.11     85.14 o 
   7   5   9     7316.31     7399.29    165.29 o 
   8   5   9     7185.83     7193.55    217.65 o 
   9   5   9      666.03      492.34    107.37 o 
  10   5   9       35.28       49.87    167.08 o 
  11   5   9      151.79      -28.95    126.74 o 
 -13   6   9       74.78      129.89    160.70 o 
 -12   6   9      364.23      413.11    119.79 o 
 -11   6   9      166.10      243.94    148.94 o 
 -10   6   9      376.36      349.23    112.03 o 
  -9   6   9       10.73       26.89     94.95 o 
  -8   6   9       71.63       16.15     65.66 o 
  -7   6   9       32.84       -4.24     48.09 o 
  -6   6   9       21.72       32.01     33.79 o 
  -5   6   9        2.16      -26.11     26.11 o 
  -4   6   9       32.24       12.56     26.32 o 
  -3   6   9     2149.10     2193.40     39.21 o 
  -2   6   9     4594.35     4846.63    182.94 o 
  -1   6   9       29.70      128.45     29.33 o 
   0   6   9      457.83      431.91     46.33 o 
   1   6   9     3197.13     3070.50     73.79 o 
   2   6   9     1497.73     1473.77     50.41 o 
   3   6   9     2456.93     2487.41     59.46 o 
   4   6   9        2.21       23.66     38.60 o 
   5   6   9     3529.87     3463.02     84.00 o 
   6   6   9     2627.37     2336.23    110.97 o 
   7   6   9      215.12      177.36     84.25 o 
   8   6   9      580.55      583.98    104.21 o 
   9   6   9      415.29      329.50     99.32 o 
  10   6   9      253.20      204.10    155.80 o 
  11   6   9      335.30       63.27    194.51 o 
 -12   7   9     2906.02     2303.22    292.42 o 
 -11   7   9     6591.86     7230.33    339.68 o 
 -10   7   9     1354.10     1438.56    141.65 o 
  -9   7   9       10.73       47.58     89.85 o 
  -8   7   9       85.63       87.06     79.59 o 
  -7   7   9      209.63       88.84     55.65 o 
  -6   7   9     1673.87     1744.73     45.45 o 
  -5   7   9      655.11      568.10     37.50 o 
  -4   7   9     1625.43     1361.36     56.58 o 
  -3   7   9     1220.99     1175.71     50.87 o 
  -2   7   9     5282.02     4819.86    191.58 o 
  -1   7   9       25.05      -17.78     49.35 o 
   0   7   9    19803.80    18195.70    322.71 o 
   1   7   9    25070.75    23812.83    533.17 o 
   2   7   9     3944.66     3847.29     69.80 o 
   3   7   9      514.41      455.56     43.92 o 
   4   7   9     2163.10     2141.53     81.67 o 
   5   7   9      768.84      783.36     55.98 o 
   6   7   9      414.05      213.66     75.11 o 
   7   7   9      321.89      209.65     84.75 o 
   8   7   9      592.21      622.28     90.10 o 
   9   7   9      781.71      943.01    183.17 o 
  10   7   9      699.79      495.25    173.47 o 
 -12   8   9     1055.92     1105.69    223.80 o 
 -11   8   9      195.10      -47.59    187.89 o 
 -10   8   9     2100.35     2450.04    144.03 o 
  -9   8   9     1082.23      985.91     83.17 o 
  -8   8   9      342.92      134.38     80.61 o 
  -7   8   9       39.78       11.38     50.66 o 
  -6   8   9      991.30      998.75     52.85 o 
  -5   8   9      475.06      372.02     64.86 o 
  -4   8   9      151.15       84.01     30.34 o 
  -3   8   9      516.39      380.49     36.84 o 
  -2   8   9     3181.46     3010.58    109.08 o 
  -1   8   9    16119.43    14864.97    336.03 o 
   0   8   9     9788.86     9487.62    201.07 o 
   1   8   9      484.95      593.28     44.49 o 
   2   8   9       31.06       36.53     45.09 o 
   3   8   9        0.81      -14.88     43.20 o 
   4   8   9      736.46      649.23     54.89 o 
   5   8   9        3.70        0.42     57.28 o 
   6   8   9     1094.08     1475.43     97.00 o 
   7   8   9      533.80      454.74     98.91 o 
   8   8   9       57.60      -25.94    106.76 o 
   9   8   9       43.32       85.12    223.31 o 
  10   8   9     2556.22     2617.02    179.45 o 
 -12   9   9        2.03       61.20    221.27 o 
 -11   9   9      128.24      363.94    145.66 o 
 -10   9   9      128.09       27.46    118.74 o 
  -9   9   9      870.64      937.91    103.51 o 
  -8   9   9        0.04      -87.28     88.46 o 
  -7   9   9     5939.87     6742.50    137.56 o 
  -6   9   9     2515.61     2764.80     87.68 o 
  -5   9   9      815.30      825.39     54.95 o 
  -4   9   9      756.23      698.61     57.09 o 
  -3   9   9        0.94      -35.24     35.24 o 
  -2   9   9     1072.40     1033.09     61.67 o 
  -1   9   9      579.05      490.58     43.35 o 
   0   9   9      867.99      741.54     53.94 o 
   1   9   9      883.00      746.67     56.12 o 
   2   9   9      155.65      139.49     62.03 o 
   3   9   9       38.47        2.26     53.79 o 
   4   9   9      770.82      779.96     65.61 o 
   5   9   9     3084.14     3189.56     95.70 o 
   6   9   9        5.02      -83.27     83.27 o 
   7   9   9      160.26       45.32    116.52 o 
   8   9   9      171.95      154.79    145.48 o 
   9   9   9      128.58      332.97    129.11 o 
 -11  10   9       36.22       41.71    146.54 o 
 -10  10   9       29.60       57.97    123.31 o 
  -9  10   9      745.44      614.61    100.13 o 
  -8  10   9     1824.94     2108.28    135.74 o 
  -7  10   9     1554.42     1755.44     91.79 o 
  -6  10   9      581.77      666.83     82.20 o 
  -5  10   9     2027.26     2310.93     89.43 o 
  -4  10   9      119.95      165.27     71.59 o 
  -3  10   9     5382.03     5676.77    215.16 o 
  -2  10   9     4074.26     3867.72    145.22 o 
  -1  10   9      999.30      975.44     46.31 o 
   0  10   9     1395.01     1270.99     57.09 o 
   1  10   9     1512.38     1444.56     64.50 o 
   2  10   9       31.61       31.01     63.89 o 
   3  10   9     1184.10     1181.03     65.82 o 
   4  10   9     2500.06     2663.27     84.00 o 
   5  10   9      122.41       20.24     94.07 o 
   6  10   9      788.14      925.53    134.57 o 
   7  10   9       88.92       92.86    128.68 o 
   8  10   9      558.86     1055.12    155.80 o 
   9  10   9     1476.75     1791.81    166.29 o 
 -10  11   9      390.26      417.70    128.13 o 
  -9  11   9      697.91      949.11    124.90 o 
  -8  11   9       60.87       92.26     93.05 o 
  -7  11   9      914.96      894.37     87.42 o 
  -6  11   9      924.17      815.85     87.15 o 
  -5  11   9        8.36      -45.38     78.79 o 
  -4  11   9     1083.09     1212.72     91.44 o 
  -3  11   9      312.71      196.72     96.02 o 
  -2  11   9     1101.60     1068.23     98.43 o 
  -1  11   9      397.67      376.08     67.81 o 
   0  11   9        5.81      -53.18     63.39 o 
   1  11   9      364.19      287.94     62.78 o 
   2  11   9     3209.56     3335.05     96.09 o 
   3  11   9      908.87      900.55     65.15 o 
   4  11   9      191.22      234.91     83.33 o 
   5  11   9      452.28      433.01    101.76 o 
   6  11   9      694.08      690.97    122.86 o 
   7  11   9     1081.58      977.16    137.08 o 
   8  11   9      793.10      696.08    139.08 o 
 -10  12   9      221.44      176.27    231.26 o 
  -9  12   9       57.77      -32.47    105.70 o 
  -8  12   9      408.32      461.47     99.06 o 
  -7  12   9      363.14      409.76     93.35 o 
  -6  12   9       16.64      -59.82     89.17 o 
  -5  12   9      358.90      353.02     75.35 o 
  -4  12   9      151.42       97.67     98.91 o 
  -3  12   9     1131.99     1061.45    116.70 o 
  -2  12   9        0.73      -54.56     78.23 o 
  -1  12   9     1352.46     1510.94    108.34 o 
   0  12   9        9.68       25.43     80.54 o 
   1  12   9     2200.85     2316.25    103.00 o 
   2  12   9      539.74      638.41     95.07 o 
   3  12   9       99.40       60.69     90.09 o 
   4  12   9      973.63     1045.90     99.05 o 
   5  12   9       19.31       92.88    109.04 o 
   6  12   9      311.12      260.12    125.69 o 
   7  12   9       75.71      132.52    140.63 o 
  -9  13   9       24.76       36.94    204.02 o 
  -8  13   9        1.51      -64.64    121.10 o 
  -7  13   9      286.84      432.89    119.95 o 
  -6  13   9      246.71      557.59    127.83 o 
  -5  13   9      108.60       77.23    105.53 o 
  -4  13   9        0.69       97.44     89.92 o 
  -3  13   9       72.14      136.64     89.28 o 
  -2  13   9      982.51     1009.20    104.48 o 
  -1  13   9      323.59      259.76     95.96 o 
   0  13   9     5731.60     6199.84    166.94 o 
   1  13   9     4383.49     4465.98    128.72 o 
   2  13   9      864.00      892.17    116.03 o 
   3  13   9      377.14      287.02    111.68 o 
   4  13   9      314.53      416.86    142.79 o 
   5  13   9     1246.71     1708.80    149.52 o 
   6  13   9       81.72       53.64    116.60 o 
   7  13   9      105.01      -33.24    157.77 o 
  -8  14   9        2.06       17.17    138.97 o 
  -7  14   9        0.16       -3.45    147.40 o 
  -6  14   9      848.89     1162.81    164.45 o 
  -5  14   9      227.78      216.78    104.05 o 
  -4  14   9      114.31       31.34    109.84 o 
  -3  14   9       42.96      -54.97    172.86 o 
  -2  14   9     1100.48     1062.42    152.09 o 
  -1  14   9     2869.39     3023.68    171.43 o 
   0  14   9     1495.46     1460.40    139.32 o 
   1  14   9       52.78       49.48    118.83 o 
   2  14   9       88.01      207.72    127.69 o 
   3  14   9      272.28      291.59    107.56 o 
   4  14   9      296.76      257.40    138.26 o 
   5  14   9      129.44      142.65    135.84 o 
   6  14   9      230.83      308.35    176.22 o 
  -6  15   9      572.43      798.76    172.58 o 
  -5  15   9      112.10      116.11    152.08 o 
  -4  15   9     1059.10     1490.83    184.21 o 
  -3  15   9       32.77       36.37    128.43 o 
  -2  15   9       72.44     -107.00    150.54 o 
  -1  15   9        8.63     -118.56    139.16 o 
   0  15   9       55.76       17.12    117.07 o 
   1  15   9       26.30      176.12    131.23 o 
   2  15   9      322.34      402.37    157.76 o 
   3  15   9      109.75      -37.75    157.95 o 
   4  15   9      217.33       -1.59    166.54 o 
  -4  16   9      169.34       40.47    151.10 o 
  -3  16   9      794.76     1241.82    152.32 o 
  -2  16   9      553.30      480.10    131.01 o 
  -1  16   9      436.24      349.69    126.68 o 
   0  16   9      556.78      487.20    132.47 o 
   1  16   9      220.19      461.17    134.01 o 
   2  16   9       25.84       76.70    178.77 o 
 -14   0  10      202.36     -161.01    372.92 o 
 -13   0  10      392.80      212.35    237.79 o 
 -12   0  10    14451.72    13838.93    681.35 o 
 -11   0  10    13123.90    14275.47    590.10 o 
 -10   0  10     1884.22     1726.59    132.23 o 
  -9   0  10       70.38      105.32    166.39 o 
  -8   0  10       17.39      -25.29    132.61 o 
  -7   0  10       41.22      256.71    113.80 o 
  -6   0  10     5386.63     6505.74    199.37 o 
  -5   0  10    30621.05    32761.06    681.83 o 
  -4   0  10     1975.09     2030.48     84.03 o 
  -3   0  10      381.89      660.64     27.46 o 
  -2   0  10    18496.44    17885.21    223.67 o 
  -1   0  10      147.12      290.03     27.14 o 
   0   0  10    66070.88    71174.80   1413.11 o 
   1   0  10    77006.43    86867.61   2007.68 o 
   2   0  10    38503.43    43267.23    670.40 o 
   3   0  10    10476.83    13482.25    445.69 o 
   4   0  10     4474.38     4261.11    105.16 o 
   5   0  10    10661.94    12198.07    375.65 o 
   6   0  10       57.90      245.57     99.77 o 
   7   0  10        4.09       33.35    116.46 o 
   8   0  10     1294.31     1546.65    160.95 o 
   9   0  10      243.52      376.87    119.58 o 
  10   0  10      213.77      208.82    133.93 o 
  11   0  10      390.71      273.12    152.62 o 
 -14   1  10       30.29     -156.50    156.50 o 
 -13   1  10     1432.13     1358.45    229.63 o 
 -12   1  10      617.66      728.58    184.21 o 
 -11   1  10      397.76      467.21    117.64 o 
 -10   1  10     1518.81     1461.96     93.91 o 
  -9   1  10      569.94      491.49     56.60 o 
  -8   1  10      416.51      368.57     51.76 o 
  -7   1  10     4641.27     4805.71     84.90 o 
  -6   1  10     7202.36     6794.97    104.54 o 
  -5   1  10      298.35     1076.04    180.93 o 
  -4   1  10     2054.86     1918.02     44.88 o 
  -3   1  10     7969.01     8633.30    162.63 o 
  -2   1  10     2078.04     2201.90     67.58 o 
  -1   1  10    33732.42    34151.75    403.09 o 
   0   1  10    15815.25    16919.13    220.43 o 
   1   1  10      177.93      141.55     25.46 o 
   2   1  10     3955.54     4199.18    129.14 o 
   3   1  10     1509.55     1314.69     46.23 o 
   4   1  10     3376.17     3931.95    115.35 o 
   5   1  10     3204.74     3048.55     76.57 o 
   6   1  10     3760.29     3955.26    111.99 o 
   7   1  10      810.84      728.06     96.68 o 
   8   1  10      255.72      229.52     88.80 o 
   9   1  10      735.62      726.94    114.36 o 
  10   1  10     2713.53     2486.69    129.72 o 
  11   1  10     1550.51     1717.55    191.84 o 
 -13   2  10      169.48      200.64    152.90 o 
 -12   2  10        1.37      -51.53    121.94 o 
 -11   2  10     1011.81      916.61    140.20 o 
 -10   2  10     2473.58     2054.23     97.32 o 
  -9   2  10     2914.84     3249.00    117.27 o 
  -8   2  10      122.90       45.40     50.79 o 
  -7   2  10     1205.53     1021.46     37.08 o 
  -6   2  10      227.78      250.58     22.76 o 
  -5   2  10     7969.69     7503.90     98.77 o 
  -4   2  10     3954.21     3695.51     53.98 o 
  -3   2  10     8176.49     8333.56    249.77 o 
  -2   2  10     7718.29     7950.72    128.92 o 
  -1   2  10     2797.14     3229.48     60.77 o 
   0   2  10     1173.85     1313.72     39.13 o 
   1   2  10     4514.39     4612.62     56.97 o 
   2   2  10     9519.72     9258.57    138.30 o 
   3   2  10     8093.79     9332.67    282.21 o 
   4   2  10     2285.68     2140.13     63.25 o 
   5   2  10     2827.63     3209.85     97.50 o 
   6   2  10      147.25      227.22     87.67 o 
   7   2  10     6522.58     6517.52    195.75 o 
   8   2  10     3777.90     3584.97    129.93 o 
   9   2  10        2.37      100.18    120.49 o 
  10   2  10        0.36       85.02    124.12 o 
  11   2  10      375.15      369.82    111.54 o 
 -13   3  10       19.93      -69.53    131.73 o 
 -12   3  10      288.61      220.45    119.45 o 
 -11   3  10       20.39      -99.28     99.28 o 
 -10   3  10     2453.26     2373.13    131.96 o 
  -9   3  10     7974.41     7029.69    275.11 o 
  -8   3  10     9501.64     9422.17    179.93 o 
  -7   3  10     7124.65     7246.80    148.19 o 
  -6   3  10     1973.72     1893.24     52.86 o 
  -5   3  10     2470.97     2736.33     89.07 o 
  -4   3  10       41.31       49.66     21.22 o 
  -3   3  10     3516.68     3018.81     54.92 o 
  -2   3  10      933.58     1178.47     24.72 o 
  -1   3  10     1087.10     1068.42     27.88 o 
   0   3  10    26413.79    25952.80    262.16 o 
   1   3  10    13950.57    14938.71    278.25 o 
   2   3  10     1333.30     1452.47     40.84 o 
   3   3  10    14679.49    14797.92    277.21 o 
   4   3  10    16375.33    18200.07    267.31 o 
   5   3  10       42.23      122.25     48.97 o 
   6   3  10     3535.17     3798.06    112.13 o 
   7   3  10      890.16      861.91    127.44 o 
   8   3  10     3916.45     3944.51    133.31 o 
   9   3  10      729.70      877.31    123.36 o 
  10   3  10      563.21      805.90    169.09 o 
  11   3  10      433.82      468.06    121.41 o 
 -13   4  10      569.82     1019.02    245.17 o 
 -12   4  10       27.84       -9.23    139.29 o 
 -11   4  10       27.08      -80.00    107.17 o 
 -10   4  10     1737.07     1598.86     96.57 o 
  -9   4  10     1945.96     2185.16     90.46 o 
  -8   4  10      253.82      265.57     52.51 o 
  -7   4  10     3998.13     3754.67     73.40 o 
  -6   4  10      697.67      772.58     36.05 o 
  -5   4  10     3638.35     3348.92    197.29 o 
  -4   4  10     1706.28     1728.23     49.52 o 
  -3   4  10      100.70      107.59     33.78 o 
  -2   4  10    11825.32    10773.92    163.22 o 
  -1   4  10     1443.08     1282.08     30.82 o 
   0   4  10     2159.50     2161.90     40.90 o 
   1   4  10     1383.98     1536.41     64.67 o 
   2   4  10     5169.15     5372.76    161.99 o 
   3   4  10     4723.80     4874.68    112.22 o 
   4   4  10       69.82        2.59     54.96 o 
   5   4  10     3073.00     3111.06     81.95 o 
   6   4  10     2660.07     2628.99    111.46 o 
   7   4  10     1956.04     1892.99     95.68 o 
   8   4  10     1516.22     2032.87    195.23 o 
   9   4  10        1.36      -55.33    110.77 o 
  10   4  10      226.53      294.00    128.19 o 
  11   4  10       47.27       48.55    127.70 o 
 -13   5  10      495.05      399.79    118.05 o 
 -12   5  10     1346.44     1334.70    126.99 o 
 -11   5  10      786.63      759.08    124.61 o 
 -10   5  10     2503.34     2688.07    123.20 o 
  -9   5  10     1245.57     1392.69     88.33 o 
  -8   5  10      601.12      573.02     54.16 o 
  -7   5  10      339.24      211.46     51.39 o 
  -6   5  10     1259.09     1209.69     59.28 o 
  -5   5  10      218.98      256.51     21.29 o 
  -4   5  10      361.40      250.96     46.50 o 
  -3   5  10      675.08      750.87     60.02 o 
  -2   5  10     5260.57     5640.81    141.58 o 
  -1   5  10    24870.11    23548.08    585.10 o 
   0   5  10     7021.10     7086.02     95.49 o 
   1   5  10     2814.02     2689.79     68.32 o 
   2   5  10      335.68      409.47     49.98 o 
   3   5  10       68.54      107.32     43.18 o 
   4   5  10      649.60      803.51     59.98 o 
   5   5  10     6141.57     6042.50    116.76 o 
   6   5  10      112.34      189.15     83.52 o 
   7   5  10     1157.30     1290.62    112.34 o 
   8   5  10      257.32      168.43     95.11 o 
   9   5  10       75.30       96.77    118.35 o 
  10   5  10     2416.10     2601.43    160.26 o 
  11   5  10     1759.11     1859.77    190.44 o 
 -13   6  10      177.98      252.44    191.25 o 
 -12   6  10     2952.06     2998.55    210.44 o 
 -11   6  10     9892.95    11352.38    299.41 o 
 -10   6  10      539.42      549.80    113.77 o 
  -9   6  10      151.05       94.09     80.27 o 
  -8   6  10      123.85       73.99     66.20 o 
  -7   6  10     1440.89     1423.84     48.83 o 
  -6   6  10      773.49      676.21     48.06 o 
  -5   6  10      365.06      322.73     26.75 o 
  -4   6  10       74.37       37.12     52.21 o 
  -3   6  10     7548.33     7925.71    253.80 o 
  -2   6  10     4081.45     3923.95    100.62 o 
  -1   6  10      419.00      367.23     30.20 o 
   0   6  10    24375.75    22876.53    356.47 o 
   1   6  10    36759.61    36517.04    462.41 o 
   2   6  10     3288.45     2935.15     68.04 o 
   3   6  10      211.56      205.09     40.42 o 
   4   6  10     1534.28     1430.50     53.71 o 
   5   6  10     2987.08     3200.79     98.83 o 
   6   6  10       80.10      336.67     95.26 o 
   7   6  10     1668.26     1574.35    106.16 o 
   8   6  10     1248.65     1373.70    114.41 o 
   9   6  10     2807.50     2968.03    155.70 o 
  10   6  10      754.48      318.09    211.06 o 
 -12   7  10      154.96      156.12    193.29 o 
 -11   7  10      126.67     -175.25    208.07 o 
 -10   7  10     1090.62     1066.91    105.33 o 
  -9   7  10     1010.83     1124.78     82.37 o 
  -8   7  10       22.19      -89.30     89.30 o 
  -7   7  10     1132.91     1036.74     57.74 o 
  -6   7  10     4627.24     4353.19    200.01 o 
  -5   7  10        4.12       18.72     27.30 o 
  -4   7  10       11.75      -15.90     18.05 o 
  -3   7  10        1.65       13.06     21.21 o 
  -2   7  10     3126.06     2800.77    124.21 o 
  -1   7  10     3188.01     2787.81     63.17 o 
   0   7  10     2590.66     2341.72     75.38 o 
   1   7  10      311.50      224.80     46.55 o 
   2   7  10      308.41      374.06     47.92 o 
   3   7  10       42.03      -35.48     48.66 o 
   4   7  10      157.93      179.83     50.33 o 
   5   7  10     3369.98     3081.23     80.32 o 
   6   7  10     1882.71     1977.16     97.56 o 
   7   7  10      622.17      612.97    100.99 o 
   8   7  10       23.60       -7.61    102.06 o 
   9   7  10       20.73     -172.77    200.52 o 
  10   7  10      678.22      326.69    191.83 o 
 -12   8  10       84.57       54.28    190.90 o 
 -11   8  10     1040.09     1139.79    176.54 o 
 -10   8  10     2799.84     2952.04    151.94 o 
  -9   8  10     1653.03     1668.12     98.26 o 
  -8   8  10      252.97      218.69     64.64 o 
  -7   8  10     9167.10     8782.98    251.66 o 
  -6   8  10     1511.83     1482.37    156.29 o 
  -5   8  10     1858.89     1946.72     61.52 o 
  -4   8  10     1745.29     1747.86     46.30 o 
  -3   8  10        3.48      -10.26     27.09 o 
  -2   8  10      156.32       99.87     31.35 o 
  -1   8  10        7.96      -46.49     49.97 o 
   0   8  10      433.41      415.40     47.73 o 
   1   8  10    11314.05    10359.20    231.01 o 
   2   8  10     6089.89     5937.81    115.87 o 
   3   8  10     2611.49     2472.38     69.92 o 
   4   8  10      296.62      179.16     48.21 o 
   5   8  10     1688.54     1653.09     89.86 o 
   6   8  10      237.80      169.70     91.34 o 
   7   8  10      809.22      928.44    106.20 o 
   8   8  10      804.77      975.31    162.97 o 
   9   8  10       27.21     -130.48    130.48 o 
  10   8  10       82.00      -19.95    171.34 o 
 -12   9  10      188.49      345.12    222.03 o 
 -11   9  10      323.20      371.57    139.60 o 
 -10   9  10      308.56      180.47    132.69 o 
  -9   9  10     2034.52     2046.43    120.90 o 
  -8   9  10     2245.77     2341.22    100.06 o 
  -7   9  10      203.10      218.26     67.18 o 
  -6   9  10     2123.43     2019.21     86.43 o 
  -5   9  10       97.05      150.34     37.00 o 
  -4   9  10     2067.02     1835.51    138.55 o 
  -3   9  10     2639.47     2568.25    141.96 o 
  -2   9  10     1062.71     1027.41     44.87 o 
  -1   9  10     1939.55     1884.42     53.13 o 
   0   9  10     7322.17     6881.36    197.65 o 
   1   9  10     4762.79     4483.59    105.22 o 
   2   9  10      433.79      414.68     52.82 o 
   3   9  10     1521.26     1702.63     68.57 o 
   4   9  10     1375.55     1305.12     69.88 o 
   5   9  10      103.12      152.72     76.13 o 
   6   9  10       94.56       58.14    109.58 o 
   7   9  10      417.56      342.31    102.76 o 
   8   9  10       12.48       37.80    140.65 o 
   9   9  10     1573.05     1758.29    188.66 o 
 -11  10  10       23.23     -152.70    152.70 o 
 -10  10  10      591.35      483.13    122.55 o 
  -9  10  10       69.68      203.43    107.10 o 
  -8  10  10       36.77       38.97     91.65 o 
  -7  10  10     1183.40     1217.83     89.74 o 
  -6  10  10      140.66       77.56     81.58 o 
  -5  10  10      428.69      440.01     71.45 o 
  -4  10  10     1059.34      890.74     76.85 o 
  -3  10  10       18.53      -37.22     45.14 o 
  -2  10  10      313.28      287.65     48.92 o 
  -1  10  10       69.89      131.33     51.62 o 
   0  10  10     1576.22     1500.07     76.13 o 
   1  10  10      265.81      203.92     62.87 o 
   2  10  10     1678.43     1663.43     88.22 o 
   3  10  10     1023.47     1053.30     65.20 o 
   4  10  10       79.79       63.97     69.46 o 
   5  10  10      203.19      252.01    101.71 o 
   6  10  10       26.96      -79.07    102.91 o 
   7  10  10       11.40      -18.23    111.22 o 
   8  10  10      457.50      472.79    127.14 o 
   9  10  10        2.05       51.81    187.80 o 
 -10  11  10      171.52      284.17    122.08 o 
  -9  11  10      128.73       85.44    101.66 o 
  -8  11  10       11.63      -71.67     95.13 o 
  -7  11  10      166.03      203.02     81.35 o 
  -6  11  10      217.51      218.86     78.91 o 
  -5  11  10       33.45      -19.52     76.28 o 
  -4  11  10      559.56      640.61     80.15 o 
  -3  11  10       24.84       -9.87     64.93 o 
  -2  11  10      632.98      669.83     75.37 o 
  -1  11  10     2837.95     2735.28    143.85 o 
   0  11  10       40.79      -41.35     78.65 o 
   1  11  10      553.14      344.73     85.47 o 
   2  11  10      298.10      342.75     65.00 o 
   3  11  10       50.06      -26.94     65.02 o 
   4  11  10      123.71      136.67     91.16 o 
   5  11  10      246.73      315.04     92.34 o 
   6  11  10      156.34      142.32    131.61 o 
   7  11  10        6.82       60.45    124.17 o 
   8  11  10      206.22       67.24    216.87 o 
 -10  12  10      881.76     1008.88    185.94 o 
  -9  12  10       22.30      182.95    142.21 o 
  -8  12  10       27.14     -103.79    126.04 o 
  -7  12  10       20.00      -48.80    114.91 o 
  -6  12  10      170.43       90.73     87.21 o 
  -5  12  10      142.56       96.98     85.28 o 
  -4  12  10      154.19       40.06    160.55 o 
  -3  12  10      391.83      301.97     83.73 o 
  -2  12  10      843.52      711.44    115.80 o 
  -1  12  10      339.85      250.73     72.55 o 
   0  12  10     2868.26     3064.69    111.69 o 
   1  12  10     2647.88     2899.74     94.48 o 
   2  12  10      560.64      600.82     83.26 o 
   3  12  10       36.24      -15.64    111.70 o 
   4  12  10        1.37       47.32     95.03 o 
   5  12  10      167.99      -18.90    128.69 o 
   6  12  10      211.19      180.86    162.68 o 
   7  12  10       74.31       73.77    175.18 o 
  -9  13  10       87.85       90.72    131.99 o 
  -8  13  10        1.82     -223.20    223.20 o 
  -7  13  10       11.03       24.56    119.35 o 
  -6  13  10       17.62     -126.96    126.96 o 
  -5  13  10      206.67      293.11    100.30 o 
  -4  13  10        9.04       15.83     93.91 o 
  -3  13  10       71.62       59.71     88.31 o 
  -2  13  10      779.88      764.00    126.58 o 
  -1  13  10       75.07      -98.95    111.84 o 
   0  13  10       14.33      -41.79    119.58 o 
   1  13  10       90.28      126.74     85.68 o 
   2  13  10        0.41       12.75     94.83 o 
   3  13  10       21.63      -67.08    102.31 o 
   4  13  10      135.75      -77.13    137.52 o 
   5  13  10       27.51       57.34    136.96 o 
   6  13  10      108.58      226.61    141.69 o 
  -8  14  10       61.17      116.17    148.99 o 
  -7  14  10      833.40     1031.71    227.90 o 
  -6  14  10      974.83      976.49    128.25 o 
  -5  14  10        7.58      -70.45    106.15 o 
  -4  14  10     1560.12     1904.14    123.15 o 
  -3  14  10      772.61      844.08    111.86 o 
  -2  14  10      189.79       -0.76    266.67 o 
  -1  14  10       36.80      -98.81    111.40 o 
   0  14  10      187.22      151.96    130.71 o 
   1  14  10      753.39      868.98    121.01 o 
   2  14  10      518.46      461.24    106.28 o 
   3  14  10     1082.94     1018.54    128.09 o 
   4  14  10       16.95      -70.78    153.27 o 
   5  14  10      120.40      265.73    133.29 o 
  -6  15  10       96.11       99.61    133.72 o 
  -5  15  10       36.12      169.91    199.38 o 
  -4  15  10        1.60     -108.48    108.48 o 
  -3  15  10      389.07      482.11    198.61 o 
  -2  15  10     1486.77     1797.17    228.42 o 
  -1  15  10     1176.36     1079.80    180.52 o 
   0  15  10      637.00      685.89    138.88 o 
   1  15  10       51.35       38.73    114.99 o 
   2  15  10        1.73       19.65    127.47 o 
   3  15  10      124.76      268.15    146.38 o 
   4  15  10      214.15      239.57    144.70 o 
  -4  16  10       35.36       79.00    194.60 o 
  -3  16  10        2.97      -14.02    151.06 o 
  -2  16  10       26.53       64.51    128.42 o 
  -1  16  10        1.65      274.12    122.74 o 
   0  16  10        9.57       42.78    128.90 o 
   1  16  10        6.89      386.10    264.17 o 
 -14   1  11        0.38      -16.13    210.92 o 
 -13   1  11      124.52       23.92    216.25 o 
 -12   1  11     2512.35     2269.63    183.27 o 
 -11   1  11     5841.50     5688.82    180.25 o 
 -10   1  11     5503.13     5370.56    162.03 o 
  -9   1  11     1102.03     1033.09     52.20 o 
  -8   1  11        6.30       11.98     36.68 o 
  -7   1  11     4106.57     4366.99     88.52 o 
  -6   1  11     6119.73     5848.68     92.86 o 
  -5   1  11     1575.96     1815.44     50.91 o 
  -4   1  11     1929.66     1887.68     51.93 o 
  -3   1  11       57.12       20.97     21.57 o 
  -2   1  11      587.17      428.04     27.74 o 
  -1   1  11       92.99      104.45     25.02 o 
   0   1  11    38086.90    39858.87    728.71 o 
   1   1  11    61514.10    69365.95   1652.40 o 
   2   1  11    12225.25    13441.90    215.18 o 
   3   1  11     1270.00     1299.78     55.33 o 
   4   1  11     2435.37     2552.70     67.70 o 
   5   1  11      495.88      413.10     51.16 o 
   6   1  11       26.39       12.15     56.29 o 
   7   1  11      108.38      130.40     65.37 o 
   8   1  11     2084.86     2225.17    108.28 o 
   9   1  11     1315.30     1409.30    124.20 o 
  10   1  11      653.20      633.81    191.81 o 
  11   1  11        3.22      -20.30    133.18 o 
 -13   2  11      158.59      142.42    121.73 o 
 -12   2  11      290.41      204.75    139.34 o 
 -11   2  11        1.45       26.58     83.84 o 
 -10   2  11     2075.46     2202.44    112.86 o 
  -9   2  11     6620.09     6479.09    175.43 o 
  -8   2  11     4918.08     4532.18    141.87 o 
  -7   2  11     1030.36     1060.85     45.22 o 
  -6   2  11      168.33      173.28     39.50 o 
  -5   2  11       90.80       79.51     26.08 o 
  -4   2  11     3139.82     3208.61    120.62 o 
  -3   2  11      480.66      414.31     23.42 o 
  -2   2  11      669.39      451.04     27.04 o 
  -1   2  11    19642.63    20472.50    397.57 o 
   0   2  11    20850.29    21874.26    258.25 o 
   1   2  11      757.87      653.45     31.19 o 
   2   2  11    12250.29    13848.30    356.39 o 
   3   2  11     3010.97     3504.15    189.53 o 
   4   2  11     1757.86     2070.09    101.76 o 
   5   2  11     7046.17     7119.35    146.58 o 
   6   2  11     2197.85     2108.18     81.21 o 
   7   2  11       32.86       14.74     77.63 o 
   8   2  11      537.00      348.81    112.36 o 
   9   2  11        4.96      -37.41    128.79 o 
  10   2  11      318.40      271.15    144.30 o 
  11   2  11     1963.21     1815.26    142.68 o 
 -13   3  11       10.60       -9.62    125.23 o 
 -12   3  11       51.83       99.90    104.35 o 
 -11   3  11        1.56       41.78    115.83 o 
 -10   3  11        6.77      -44.59    104.78 o 
  -9   3  11        2.03       64.16     79.16 o 
  -8   3  11      209.47      154.01     42.39 o 
  -7   3  11     1437.50     1443.50     46.00 o 
  -6   3  11     8137.96     7525.99    133.48 o 
  -5   3  11       18.32        8.51     31.29 o 
  -4   3  11     1531.30     1539.59     42.16 o 
  -3   3  11      986.25      863.77     42.48 o 
  -2   3  11     1868.32     1741.66     51.61 o 
  -1   3  11     1738.40     2095.06     38.45 o 
   0   3  11      645.27      532.59     30.95 o 
   1   3  11       42.44      126.43     37.08 o 
   2   3  11     2684.92     2512.52     55.56 o 
   3   3  11     1121.78     1040.98     51.93 o 
   4   3  11     3999.68     3593.93     83.49 o 
   5   3  11     1420.04     1440.65     83.26 o 
   6   3  11      308.05      403.40     72.00 o 
   7   3  11       34.15       35.98     75.06 o 
   8   3  11      439.58      343.65    133.76 o 
   9   3  11       93.75      -30.34    132.99 o 
  10   3  11       25.77       37.26    101.05 o 
  11   3  11      447.60      531.68    144.37 o 
 -13   4  11      707.18      589.00    175.62 o 
 -12   4  11      571.87      429.77    120.24 o 
 -11   4  11      154.94       72.61    132.82 o 
 -10   4  11      240.47      288.41    118.29 o 
  -9   4  11     1476.71     1563.43     81.13 o 
  -8   4  11     9071.00     9382.57    143.68 o 
  -7   4  11    11485.11    11748.63    165.52 o 
  -6   4  11      154.10      119.96     29.24 o 
  -5   4  11      443.60      444.58     25.61 o 
  -4   4  11     2473.02     2779.66     89.96 o 
  -3   4  11     3549.18     3311.82     97.73 o 
  -2   4  11     5507.37     5510.88     80.03 o 
  -1   4  11     1721.69     1749.62     50.02 o 
   0   4  11    12727.93    11855.51    147.60 o 
   1   4  11     6348.07     6175.08     83.86 o 
   2   4  11      329.15      208.69     50.63 o 
   3   4  11     7439.31     6873.37    114.54 o 
   4   4  11     7780.66     7608.32    168.69 o 
   5   4  11     1612.45     1613.76     70.20 o 
   6   4  11        0.09       89.46     83.26 o 
   7   4  11       29.42       42.05     86.25 o 
   8   4  11      676.67      640.18    111.72 o 
   9   4  11     1005.22      958.48    125.98 o 
  10   4  11      671.42      804.20    133.78 o 
  11   4  11     2239.93     2179.14    143.89 o 
 -13   5  11        6.17     -217.45    217.45 o 
 -12   5  11       73.57     -158.62    158.62 o 
 -11   5  11     1446.02     1419.02    106.42 o 
 -10   5  11      664.44      542.17    107.61 o 
  -9   5  11      446.90      362.16     86.16 o 
  -8   5  11      171.88      138.83     67.06 o 
  -7   5  11     1337.90     1230.76     48.89 o 
  -6   5  11     5304.05     5409.40    194.43 o 
  -5   5  11       38.50       66.12     43.18 o 
  -4   5  11     1460.47     1674.69     75.20 o 
  -3   5  11      798.59      891.95     51.94 o 
  -2   5  11      672.88      546.29     39.19 o 
  -1   5  11       74.98      107.79     26.43 o 
   0   5  11     2825.50     3150.12    118.71 o 
   1   5  11    18814.36    18876.37    360.15 o 
   2   5  11     9156.26     8741.21    133.18 o 
   3   5  11     2790.33     2740.25     63.73 o 
   4   5  11      823.18      890.52     63.77 o 
   5   5  11     4278.56     3872.05    134.83 o 
   6   5  11     1360.56     1599.54     93.94 o 
   7   5  11      641.98      662.54     91.17 o 
   8   5  11      173.04      198.67     95.15 o 
   9   5  11      360.34      220.76    110.91 o 
  10   5  11      215.04      451.01    147.03 o 
 -13   6  11      508.07      428.02    258.64 o 
 -12   6  11       42.10     -145.88    451.24 o 
 -11   6  11       15.18      -60.54    144.91 o 
 -10   6  11      799.36      754.77     91.48 o 
  -9   6  11      121.44      123.83     77.64 o 
  -8   6  11     1300.13     1234.17     75.98 o 
  -7   6  11      186.63      130.55     43.58 o 
  -6   6  11     1176.02     1090.12     36.35 o 
  -5   6  11       12.02      -48.92     48.92 o 
  -4   6  11      261.39      181.41     49.87 o 
  -3   6  11     3167.90     3197.35    154.58 o 
  -2   6  11      427.72      432.08     26.70 o 
  -1   6  11      844.31      873.74     37.49 o 
   0   6  11      482.26      677.93     42.48 o 
   1   6  11      387.79      234.52     43.75 o 
   2   6  11        6.49       38.29     47.09 o 
   3   6  11      739.51      692.77     43.76 o 
   4   6  11       43.38       10.71     37.60 o 
   5   6  11     1786.88     1777.16     82.39 o 
   6   6  11     1513.72     1445.25     95.87 o 
   7   6  11       65.55       78.27     99.58 o 
   8   6  11       49.25       -7.85    107.41 o 
   9   6  11        8.81       -6.85    139.02 o 
  10   6  11       19.28      -92.75    159.07 o 
 -12   7  11     2748.72     3182.45    212.38 o 
 -11   7  11     6263.23     6216.33    245.08 o 
 -10   7  11     4236.36     4343.35    154.10 o 
  -9   7  11     1263.57     1172.01     84.17 o 
  -8   7  11        2.73      -62.94     75.22 o 
  -7   7  11        1.78      -46.24     46.24 o 
  -6   7  11     2995.03     2882.63     83.54 o 
  -5   7  11     6779.47     6753.22    272.52 o 
  -4   7  11      230.72      165.57     46.36 o 
  -3   7  11      366.43      352.91     55.05 o 
  -2   7  11     1720.17     1562.55     67.63 o 
  -1   7  11     3043.95     2805.10     66.95 o 
   0   7  11     9428.50     8576.47    129.08 o 
   1   7  11    19611.82    17772.83    220.55 o 
   2   7  11     9149.34     8805.69    230.30 o 
   3   7  11     5199.63     5138.24    180.82 o 
   4   7  11     4673.28     4814.80     95.55 o 
   5   7  11     4684.76     4407.02    121.33 o 
   6   7  11        5.33      -78.09     78.09 o 
   7   7  11      285.69      254.96     88.54 o 
   8   7  11      804.93      880.54    137.39 o 
   9   7  11     1666.22     1764.14    171.91 o 
  10   7  11      103.88     -169.42    229.14 o 
 -12   8  11      205.81      353.49    149.47 o 
 -11   8  11      302.05      224.77    190.48 o 
 -10   8  11     3180.47     3148.16    127.97 o 
  -9   8  11     3068.65     2945.63     92.12 o 
  -8   8  11     1013.68      954.33    119.16 o 
  -7   8  11       59.24       27.51     52.81 o 
  -6   8  11     2983.70     3106.73     74.60 o 
  -5   8  11       35.93       13.29     30.54 o 
  -4   8  11      865.41      952.46     45.76 o 
  -3   8  11      268.90      239.70     23.71 o 
  -2   8  11     1301.25     1023.70     77.64 o 
  -1   8  11    12960.53    12090.48    327.68 o 
   0   8  11     2877.42     2755.52    124.94 o 
   1   8  11      224.81      189.54     56.07 o 
   2   8  11       78.20      -18.75     45.38 o 
   3   8  11     1519.03     1374.08     63.92 o 
   4   8  11     1922.30     1949.93     71.84 o 
   5   8  11     1242.32     1122.72     84.33 o 
   6   8  11      166.38      112.21     81.57 o 
   7   8  11      184.39       28.25    104.12 o 
   8   8  11       23.14        8.32    139.98 o 
   9   8  11      108.33       94.13    223.02 o 
 -11   9  11       46.74     -113.31    336.36 o 
 -10   9  11      633.48      633.12    118.84 o 
  -9   9  11      749.99      912.32     85.29 o 
  -8   9  11       47.34       65.66     69.31 o 
  -7   9  11     2853.48     3110.53    121.48 o 
  -6   9  11      945.99     1014.34     89.89 o 
  -5   9  11      276.74      291.70     36.12 o 
  -4   9  11      431.31      368.57     42.26 o 
  -3   9  11      247.58      243.81     50.11 o 
  -2   9  11     1229.15     1256.39    124.47 o 
  -1   9  11        4.53      -15.13     43.24 o 
   0   9  11       62.21        0.21     49.16 o 
   1   9  11     1065.52      993.44     58.69 o 
   2   9  11     1740.26     1659.53     75.68 o 
   3   9  11      313.99      193.87     56.67 o 
   4   9  11      427.74      367.34     68.80 o 
   5   9  11     3869.15     3826.43    232.35 o 
   6   9  11      380.69      314.51    106.51 o 
   7   9  11      402.91      291.30    123.51 o 
   8   9  11      351.41      428.53    131.79 o 
   9   9  11       30.69      162.62    151.15 o 
 -11  10  11      160.77      118.90    305.80 o 
 -10  10  11      160.09       64.72    151.98 o 
  -9  10  11     2730.66     2879.31    126.40 o 
  -8  10  11     3992.44     4554.85    176.48 o 
  -7  10  11     4334.03     4530.75    150.39 o 
  -6  10  11       47.33      208.19     76.10 o 
  -5  10  11      529.36      645.96     72.17 o 
  -4  10  11      159.42      102.23     43.26 o 
  -3  10  11     2080.34     2107.35     67.49 o 
  -2  10  11      249.82      182.66     57.64 o 
  -1  10  11      756.04      704.06     66.16 o 
   0  10  11     4668.27     4388.79    105.17 o 
   1  10  11     3195.42     3222.32     88.91 o 
   2  10  11      266.20      262.59     60.23 o 
   3  10  11     2328.11     2444.24     92.99 o 
   4  10  11     3828.72     3754.30    138.96 o 
   5  10  11       14.18      -46.26     90.61 o 
   6  10  11      303.63      362.44    114.90 o 
   7  10  11      238.23       47.85    113.48 o 
   8  10  11      133.51      349.66    124.95 o 
 -10  11  11     1088.05     1055.49    282.15 o 
  -9  11  11      418.68      670.69    123.07 o 
  -8  11  11       51.12      -57.39     95.39 o 
  -7  11  11      191.58      103.90    108.78 o 
  -6  11  11      141.48      216.32     84.25 o 
  -5  11  11      321.93      311.18     74.72 o 
  -4  11  11      269.67      350.46     75.51 o 
  -3  11  11      499.21      638.41     67.35 o 
  -2  11  11      305.19      281.67     62.31 o 
  -1  11  11      101.34      -15.86     76.91 o 
   0  11  11       12.84      -61.85     61.85 o 
   1  11  11     1312.70     1277.95     97.94 o 
   2  11  11     5100.26     5339.90    246.98 o 
   3  11  11     2325.02     2128.93     98.24 o 
   4  11  11      310.07      391.04     98.97 o 
   5  11  11      900.17      746.64     97.85 o 
   6  11  11       49.07      110.26    109.78 o 
   7  11  11      856.46     1033.94    268.44 o 
   8  11  11      406.80      229.29    168.86 o 
  -9  12  11        1.63       37.71    194.25 o 
  -8  12  11       79.44      239.86    120.20 o 
  -7  12  11        8.93       68.79    142.14 o 
  -6  12  11      767.61      943.72    104.00 o 
  -5  12  11        0.15       -7.19     80.37 o 
  -4  12  11     1948.80     2000.13     93.83 o 
  -3  12  11      257.86      290.44    124.29 o 
  -2  12  11      640.96      724.51     92.01 o 
  -1  12  11     1114.18     1075.98    110.08 o 
   0  12  11       91.66      -83.58    104.51 o 
   1  12  11     1354.24     1315.82     82.81 o 
   2  12  11        0.92       28.26     99.67 o 
   3  12  11      457.03      508.56     99.76 o 
   4  12  11      162.11      -45.09    110.29 o 
   5  12  11      346.52      361.56    117.62 o 
   6  12  11      105.56      141.16    160.55 o 
   7  12  11      111.89      241.48    154.46 o 
  -9  13  11      157.99      155.25    202.84 o 
  -8  13  11        5.25     -182.38    182.38 o 
  -7  13  11       25.59     -115.61    130.87 o 
  -6  13  11      790.82      763.13    127.71 o 
  -5  13  11     1012.04      947.28     97.33 o 
  -4  13  11        5.96       31.16    121.84 o 
  -3  13  11     1339.00     1546.13    107.49 o 
  -2  13  11      390.14      544.22    106.96 o 
  -1  13  11      612.35      588.91    124.82 o 
   0  13  11     2461.23     2397.27    105.85 o 
   1  13  11     1464.36     1723.62    130.94 o 
   2  13  11     2090.24     2110.64    118.81 o 
   3  13  11      918.10      928.48    119.35 o 
   4  13  11      321.37      277.43    125.15 o 
   5  13  11       47.05      211.91    130.84 o 
   6  13  11      436.02      663.21    138.00 o 
  -7  14  11      975.44     1299.56    195.07 o 
  -6  14  11     1483.03     1651.68    138.75 o 
  -5  14  11      101.67      -70.60    135.83 o 
  -4  14  11        3.98      -27.17    141.71 o 
  -3  14  11       32.94       13.16    109.99 o 
  -2  14  11     1385.39     1394.74    139.16 o 
  -1  14  11     1542.68     1814.42    136.24 o 
   0  14  11      179.22      125.49    119.49 o 
   1  14  11       46.10       34.43    109.21 o 
   2  14  11       12.49     -107.54    107.54 o 
   3  14  11       77.94      -37.06    116.51 o 
   4  14  11      107.54       92.07    129.63 o 
   5  14  11      668.95      679.10    166.35 o 
  -6  15  11       40.05      416.87    222.75 o 
  -5  15  11       42.54       34.65    197.70 o 
  -4  15  11       64.61      264.22    149.08 o 
  -3  15  11       11.29     -149.13    149.13 o 
  -2  15  11       21.83       83.77    116.36 o 
  -1  15  11      341.70      183.47    158.90 o 
   0  15  11      117.19      -42.04    167.63 o 
   1  15  11      173.05      171.44    131.45 o 
   2  15  11      433.66      643.32    148.72 o 
   3  15  11       54.33      -15.02    165.80 o 
  -3  16  11       34.15      -75.67    199.46 o 
  -2  16  11      123.60      -74.57    189.60 o 
  -1  16  11      129.37      -12.56    138.92 o 
   0  16  11      472.94      609.21    120.67 o 
   1  16  11      377.35      250.17    144.90 o 
 -14   0  12       80.42       85.11    442.68 o 
 -12   0  12     2304.17     2167.87    254.77 o 
 -11   0  12     3360.40     3530.22    255.78 o 
 -10   0  12     1183.15     1239.49    122.85 o 
  -9   0  12     3841.26     3905.92    156.07 o 
  -8   0  12     3012.70     2795.29    118.12 o 
  -7   0  12     2555.77     2816.11    103.51 o 
  -6   0  12     4226.06     4972.61    275.28 o 
  -5   0  12     4695.43     4381.92    151.26 o 
  -4   0  12    19652.98    19513.92    300.56 o 
  -3   0  12     5984.92     5716.44    100.51 o 
  -2   0  12    17789.98    18792.86    254.70 o 
  -1   0  12     6775.46     7610.66    281.13 o 
   0   0  12    35371.72    38390.83    756.70 o 
   1   0  12      259.08      479.73     39.18 o 
   2   0  12     7838.17     7646.77    145.13 o 
   3   0  12     8415.67     8067.33    229.87 o 
   4   0  12    20907.10    21535.26   1008.13 o 
   5   0  12      780.34     1593.11    139.05 o 
   6   0  12     6859.03     6454.31    242.31 o 
   7   0  12      572.64      492.80    142.22 o 
   8   0  12     2525.02     2452.24    169.60 o 
   9   0  12     6037.71     5993.52    405.83 o 
  10   0  12      184.70      349.38    201.32 o 
  11   0  12     1666.63     1399.15    304.29 o 
 -13   1  12      499.34      230.87    181.71 o 
 -12   1  12       62.87     -107.46    150.55 o 
 -11   1  12     1342.63     1402.77    152.28 o 
 -10   1  12     1642.29     1710.09    101.81 o 
  -9   1  12      381.80      261.27     76.32 o 
  -8   1  12      948.45      934.71     66.47 o 
  -7   1  12    14159.97    14013.47    262.80 o 
  -6   1  12    19299.84    18663.32    244.74 o 
  -5   1  12      156.54      122.34     33.39 o 
  -4   1  12     2961.97     3110.89     86.41 o 
  -3   1  12     1148.15     1133.65     36.10 o 
  -2   1  12    14503.09    15156.52    226.46 o 
  -1   1  12    21043.25    20723.53    374.62 o 
   0   1  12       34.61       -6.15     32.98 o 
   1   1  12      597.77      525.50     35.71 o 
   2   1  12      814.96      908.96     79.28 o 
   3   1  12      132.80       24.03     51.35 o 
   4   1  12     1118.04     1024.80     53.85 o 
   5   1  12    14012.71    14197.51    247.34 o 
   6   1  12     3401.11     3703.35    140.93 o 
   7   1  12      111.87       89.64    107.25 o 
   8   1  12      407.76      408.30    109.45 o 
   9   1  12      117.17      173.22    122.14 o 
  10   1  12     3734.07     3618.23    178.31 o 
  11   1  12     1538.49     1809.72    255.29 o 
 -13   2  12      192.24      263.55    138.08 o 
 -12   2  12       15.87      -26.95    115.09 o 
 -11   2  12     1144.83     1186.33    124.04 o 
 -10   2  12     2347.02     2255.33    129.13 o 
  -9   2  12     1093.84     1309.22    122.41 o 
  -8   2  12      317.93      388.32     62.42 o 
  -7   2  12     1480.53     1448.37     55.85 o 
  -6   2  12       91.23       97.44     36.95 o 
  -5   2  12     2765.76     2800.35     68.76 o 
  -4   2  12      109.25      375.32     62.41 o 
  -3   2  12     3073.80     3106.83    127.11 o 
  -2   2  12     3133.31     3237.48     62.32 o 
  -1   2  12     1385.85     1241.58     37.35 o 
   0   2  12       12.52      -28.22     28.22 o 
   1   2  12    25723.36    27773.44    350.57 o 
   2   2  12    34477.49    35092.74    823.64 o 
   3   2  12     1836.22     2058.26     75.03 o 
   4   2  12     2881.67     2699.85     95.69 o 
   5   2  12        4.85       87.90     62.35 o 
   6   2  12      610.03      549.19     80.24 o 
   7   2  12       43.49       46.76     70.76 o 
   8   2  12       27.79      177.87    108.92 o 
   9   2  12      964.40     1083.07    145.24 o 
  10   2  12        0.95      104.79    113.14 o 
  11   2  12     1056.62     1290.85    180.09 o 
 -13   3  12      315.81      440.57    165.41 o 
 -12   3  12      125.07       78.98    136.23 o 
 -11   3  12     1818.20     1967.28    142.44 o 
 -10   3  12       11.29      -54.95    109.71 o 
  -9   3  12     5255.94     5400.10    138.51 o 
  -8   3  12    11987.68    12642.25    212.08 o 
  -7   3  12      990.64      990.66     50.11 o 
  -6   3  12      652.39      696.24     37.12 o 
  -5   3  12      434.10      492.98     37.22 o 
  -4   3  12     6392.41     6409.59     99.38 o 
  -3   3  12     3029.14     3221.77     52.12 o 
  -2   3  12     1847.08     1945.40    104.99 o 
  -1   3  12       14.73       79.91     26.96 o 
   0   3  12     8846.95     8891.92    129.72 o 
   1   3  12    13041.27    12725.31    259.90 o 
   2   3  12     1812.89     1892.81     52.51 o 
   3   3  12    16227.51    16188.93    342.99 o 
   4   3  12    11872.45    13022.53    225.76 o 
   5   3  12       14.18       88.04     58.46 o 
   6   3  12       16.44      195.86     88.60 o 
   7   3  12      765.87     1048.74    122.66 o 
   8   3  12       43.32       79.91    133.96 o 
   9   3  12        0.86       59.31    111.45 o 
  10   3  12        7.11      369.22    132.33 o 
 -13   4  12       29.72      -44.15    141.77 o 
 -12   4  12       28.05       -3.17    151.94 o 
 -11   4  12      623.50      495.64    125.78 o 
 -10   4  12     2397.95     2592.02    147.41 o 
  -9   4  12      258.37      341.97     77.97 o 
  -8   4  12      210.95      131.73     55.62 o 
  -7   4  12     1337.86     1312.82     58.13 o 
  -6   4  12      603.11      550.56     34.77 o 
  -5   4  12       55.24       77.35     23.15 o 
  -4   4  12     1453.47     1545.11    106.87 o 
  -3   4  12     2164.18     2225.58     92.93 o 
  -2   4  12     4993.26     4527.00     86.41 o 
  -1   4  12     1092.91     1239.00     43.12 o 
   0   4  12     2721.15     2813.55     62.89 o 
   1   4  12    16292.78    17482.61    328.98 o 
   2   4  12    13640.92    14470.58    320.75 o 
   3   4  12      962.10     1220.17     69.27 o 
   4   4  12     2770.62     2686.05     81.38 o 
   5   4  12       71.48      139.76     66.14 o 
   6   4  12     3406.56     3529.21    206.31 o 
   7   4  12      757.53      910.70     79.78 o 
   8   4  12      613.53      538.86    103.86 o 
   9   4  12      504.97      472.18    139.26 o 
  10   4  12      134.30      206.87    120.15 o 
 -13   5  12     1661.85     1715.24    246.11 o 
 -12   5  12        7.43     -161.26    161.26 o 
 -11   5  12     1562.65     1722.37    158.53 o 
 -10   5  12      342.82      228.70    142.24 o 
  -9   5  12        8.02      -56.55     69.58 o 
  -8   5  12      175.91      138.08     67.28 o 
  -7   5  12     3045.37     3088.64    167.76 o 
  -6   5  12    11176.75    10729.11    159.02 o 
  -5   5  12       80.21       82.93     48.02 o 
  -4   5  12     2566.35     2559.62     92.74 o 
  -3   5  12     5602.03     5547.06    183.12 o 
  -2   5  12     1484.00     1390.09     62.19 o 
  -1   5  12    22878.18    22745.31    377.00 o 
   0   5  12      721.12      784.18     40.13 o 
   1   5  12      119.68      127.51     44.31 o 
   2   5  12        0.87        1.22     55.14 o 
   3   5  12      161.23      170.11     36.38 o 
   4   5  12     1387.23     1258.92     70.76 o 
   5   5  12     5899.32     5621.15    122.77 o 
   6   5  12     1590.84     1827.30    107.64 o 
   7   5  12      548.70      629.81     89.63 o 
   8   5  12      548.37      511.65    110.04 o 
   9   5  12       70.90       20.25    114.59 o 
  10   5  12     1231.41     1077.99    156.97 o 
 -13   6  12      136.12      -33.28    222.55 o 
 -12   6  12     2048.62     2198.28    177.75 o 
 -11   6  12     1959.38     2263.71    183.16 o 
 -10   6  12     1168.89     1231.78    121.35 o 
  -9   6  12      795.49      827.40     78.47 o 
  -8   6  12      271.43      331.17     61.98 o 
  -7   6  12      262.13      278.51     45.67 o 
  -6   6  12     5426.44     5092.42     84.35 o 
  -5   6  12    16108.77    16064.96    279.41 o 
  -4   6  12     1160.11     1267.72     60.00 o 
  -3   6  12      775.23      751.55     52.85 o 
  -2   6  12      290.17      308.33     26.86 o 
  -1   6  12     5623.12     5827.81    153.12 o 
   0   6  12    10549.98    10197.75    177.29 o 
   1   6  12    12731.32    11880.42    190.07 o 
   2   6  12     7033.26     7159.79    141.18 o 
   3   6  12     4194.64     4094.77    121.13 o 
   4   6  12     2984.15     2902.05     67.57 o 
   5   6  12       10.62      111.30     68.70 o 
   6   6  12     3192.42     3217.01    111.38 o 
   7   6  12      815.25      713.28    109.82 o 
   8   6  12      295.40      366.89    112.65 o 
   9   6  12     2551.64     2848.13    164.48 o 
  10   6  12       51.81      -35.03    179.10 o 
 -12   7  12        0.57      -75.59    167.15 o 
 -11   7  12      664.57      497.77    133.93 o 
 -10   7  12     1205.04     1327.45    107.18 o 
  -9   7  12       47.97       58.69     65.05 o 
  -8   7  12        2.02      -25.28     49.85 o 
  -7   7  12     1243.82     1164.45     46.84 o 
  -6   7  12     3094.30     3113.54    111.86 o 
  -5   7  12       19.31      -57.09     62.25 o 
  -4   7  12      381.79      238.04     52.79 o 
  -3   7  12       12.87       45.97     58.56 o 
  -2   7  12     5957.84     6379.60    166.57 o 
  -1   7  12     1707.95     1848.64     62.13 o 
   0   7  12     1412.87     1262.66     46.70 o 
   1   7  12       14.33      -45.41     45.41 o 
   2   7  12        0.26      -56.48     56.75 o 
   3   7  12       27.59      -52.81     52.81 o 
   4   7  12       23.44      -50.53     67.86 o 
   5   7  12      890.10      740.20     87.33 o 
   6   7  12      694.06      626.88     84.98 o 
   7   7  12      489.62      472.10     99.63 o 
   8   7  12      101.68       93.32    108.04 o 
   9   7  12       10.71       51.37    142.10 o 
 -12   8  12       27.06      316.11    155.82 o 
 -11   8  12      332.32      483.12    153.12 o 
 -10   8  12     2331.94     2698.20    179.37 o 
  -9   8  12      914.95      978.84     87.44 o 
  -8   8  12       71.19      118.29     59.30 o 
  -7   8  12     2481.18     2565.80     75.42 o 
  -6   8  12       68.83       64.21     67.60 o 
  -5   8  12      118.70       72.85     74.69 o 
  -4   8  12       17.24      -20.29     58.70 o 
  -3   8  12      220.92      250.48     37.67 o 
  -2   8  12      545.80      500.88     45.75 o 
  -1   8  12     1628.83     1533.41     76.03 o 
   0   8  12      771.74      685.28     50.80 o 
   1   8  12     5533.39     5115.75    122.48 o 
   2   8  12     4433.04     4382.37    142.94 o 
   3   8  12     3862.52     3673.86     89.89 o 
   4   8  12       50.12      -38.74     68.55 o 
   5   8  12     2608.03     2513.57     94.21 o 
   6   8  12       29.69      -69.79     98.27 o 
   7   8  12      141.92       88.76    101.89 o 
   8   8  12       83.45      153.36    116.76 o 
   9   8  12       12.94     -158.71    185.47 o 
 -11   9  12       66.81     -262.96    262.96 o 
 -10   9  12     1665.53     1759.45    200.69 o 
  -9   9  12     4687.94     4596.54    133.12 o 
  -8   9  12     3832.33     4137.77    152.71 o 
  -7   9  12      827.33      907.12     87.77 o 
  -6   9  12      222.12       56.92     51.04 o 
  -5   9  12      650.19      646.94     71.03 o 
  -4   9  12       33.68       24.37     62.28 o 
  -3   9  12      184.39      118.70     50.57 o 
  -2   9  12       38.57       -3.53     41.57 o 
  -1   9  12      257.07      256.99     50.18 o 
   0   9  12     4046.76     3939.97     85.52 o 
   1   9  12     2205.12     2175.61     84.26 o 
   2   9  12      639.76      594.07     69.67 o 
   3   9  12     4349.95     4230.39     94.92 o 
   4   9  12    10093.00     9717.64    168.93 o 
   5   9  12      755.94      823.82     87.97 o 
   6   9  12      180.26      231.21     89.48 o 
   7   9  12      331.64      408.77    123.60 o 
   8   9  12      162.63      157.29    120.68 o 
   9   9  12      182.07       42.26    278.26 o 
 -11  10  12      105.14      136.01    348.79 o 
 -10  10  12      747.14      857.30    196.37 o 
  -9  10  12       48.08       84.59    117.43 o 
  -8  10  12      169.83      186.19     93.36 o 
  -7  10  12       30.26      -87.41    131.52 o 
  -6  10  12       46.51      -71.99     77.57 o 
  -5  10  12      384.43      325.89     66.56 o 
  -4  10  12      813.68      727.33     56.31 o 
  -3  10  12      581.39      545.16     56.07 o 
  -2  10  12      133.50      203.23     60.02 o 
  -1  10  12      245.44      222.81     70.53 o 
   0  10  12       13.02      -33.64     62.77 o 
   1  10  12      270.39      158.10     76.59 o 
   2  10  12      554.66      481.49     74.31 o 
   3  10  12       76.77      -13.34     64.29 o 
   4  10  12       54.18      -91.28     91.28 o 
   5  10  12        7.89        3.55     94.44 o 
   6  10  12      912.39      892.01    110.59 o 
   7  10  12       30.67     -160.87    160.87 o 
   8  10  12        0.47     -140.51    140.51 o 
 -10  11  12        6.75      -24.35    234.18 o 
  -9  11  12       61.52       50.13    149.25 o 
  -8  11  12       29.64      -82.09    116.00 o 
  -7  11  12      362.26      495.62    105.89 o 
  -6  11  12      771.41      973.58    105.75 o 
  -5  11  12        7.75      -21.42     68.88 o 
  -4  11  12      286.13      188.67     79.97 o 
  -3  11  12        8.18       30.08     52.56 o 
  -2  11  12      653.72      704.33     63.86 o 
  -1  11  12       61.74       14.72     99.57 o 
   0  11  12      566.98      454.77     75.48 o 
   1  11  12       51.70      -57.84     84.42 o 
   2  11  12      850.31      773.26     78.98 o 
   3  11  12       37.13      -21.81     94.57 o 
   4  11  12       33.22      -76.66    107.61 o 
   5  11  12      443.75      614.06    116.53 o 
   6  11  12      144.16      -16.83    149.08 o 
   7  11  12      165.05       45.11    140.22 o 
  -9  12  12       16.75      111.63    189.75 o 
  -8  12  12       23.05     -115.72    115.72 o 
  -7  12  12      383.49      319.85    104.57 o 
  -6  12  12     2919.87     2738.09    152.13 o 
  -5  12  12      842.18      862.59    113.35 o 
  -4  12  12       72.56       44.65     80.02 o 
  -3  12  12        3.91      -26.54    117.02 o 
  -2  12  12      250.58      172.07     82.54 o 
  -1  12  12      115.16       49.32     91.04 o 
   0  12  12     1828.62     1573.99    105.45 o 
   1  12  12     3724.19     3650.11    126.20 o 
   2  12  12     4166.95     3909.10    141.29 o 
   3  12  12     1116.61     1167.85    114.49 o 
   4  12  12      132.75       13.80    157.13 o 
   5  12  12       32.23       84.16    140.95 o 
   6  12  12      216.31      286.82    146.08 o 
  -8  13  12        8.33       38.54    125.91 o 
  -7  13  12        5.90     -196.52    202.52 o 
  -6  13  12      311.25      151.79    113.62 o 
  -5  13  12       34.67       32.84    102.32 o 
  -4  13  12       41.88      -21.41    106.14 o 
  -3  13  12       44.39      -54.80     89.37 o 
  -2  13  12        3.07      164.67    119.81 o 
  -1  13  12      578.34      345.90    187.37 o 
   0  13  12       63.95       15.01     87.09 o 
   1  13  12      209.96      128.69    102.91 o 
   2  13  12     1421.96     1249.44    140.38 o 
   3  13  12      464.29      279.18    111.34 o 
   4  13  12        0.87      -42.11    138.41 o 
   5  13  12        4.19      -51.04    194.55 o 
  -7  14  12      129.95      -42.04    134.74 o 
  -6  14  12     1030.23     1082.58    239.00 o 
  -5  14  12      345.94      346.46    143.56 o 
  -4  14  12      237.11      261.52    146.89 o 
  -3  14  12       12.71      -59.07    216.59 o 
  -2  14  12       46.78      108.89    125.75 o 
  -1  14  12        4.27      146.33    131.86 o 
   0  14  12      149.81       55.51    136.95 o 
   1  14  12      713.53      304.80    177.70 o 
   2  14  12     1410.16     1543.18    144.13 o 
   3  14  12      189.79      255.92    135.72 o 
   4  14  12       61.21       62.09    164.49 o 
  -5  15  12       55.21      -45.21    168.48 o 
  -4  15  12        1.08     -119.47    130.75 o 
  -3  15  12       13.96      192.12    168.10 o 
  -2  15  12      161.54       91.26    113.45 o 
  -1  15  12      104.70      181.32    117.25 o 
   0  15  12      509.89      546.87    165.37 o 
   1  15  12      356.81      257.48    154.97 o 
   2  15  12        9.86      144.41    175.66 o 
   3  15  12      815.50      786.59    149.95 o 
  -2  16  12       31.37      -38.13    179.85 o 
  -1  16  12        2.67       44.96    152.50 o 
 -13   1  13      100.00      -57.09    138.13 o 
 -12   1  13       20.55      -48.46    195.65 o 
 -11   1  13     1972.99     1863.78    140.77 o 
 -10   1  13     3640.25     3689.91    134.19 o 
  -9   1  13      339.21      360.10     82.47 o 
  -8   1  13     1508.37     1535.45     65.62 o 
  -7   1  13       56.93        3.17     63.97 o 
  -6   1  13     7286.49     7230.43    143.42 o 
  -5   1  13     8205.77     8753.43    153.02 o 
  -4   1  13    12445.13    11759.48    154.69 o 
  -3   1  13      801.82      744.69     37.91 o 
  -2   1  13     1369.36     1405.70     45.52 o 
  -1   1  13     3408.84     3340.68     62.34 o 
   0   1  13    20040.13    21622.25    313.61 o 
   1   1  13     9052.54     9845.07    144.76 o 
   2   1  13    15244.29    15598.01    571.91 o 
   3   1  13     8678.58     8908.52    174.94 o 
   4   1  13     1515.56     1634.15     66.60 o 
   5   1  13      381.56      399.26     58.15 o 
   6   1  13     1306.77     1063.81     65.71 o 
   7   1  13      758.96      774.68    126.07 o 
   8   1  13       76.03       -5.68     97.45 o 
   9   1  13        8.91      172.72    133.96 o 
  10   1  13        0.58       15.70    132.68 o 
 -13   2  13       11.61      183.13    155.33 o 
 -12   2  13      121.95       47.08    135.15 o 
 -11   2  13      139.82      186.90     95.60 o 
 -10   2  13     1972.65     2041.68    120.08 o 
  -9   2  13     4371.24     4392.06    194.00 o 
  -8   2  13     2913.24     2985.96     78.69 o 
  -7   2  13     4806.91     4313.45     84.72 o 
  -6   2  13     7029.10     7310.45     97.95 o 
  -5   2  13       19.31       49.60     30.02 o 
  -4   2  13      905.24      745.93     50.72 o 
  -3   2  13      147.58      148.76     40.22 o 
  -2   2  13     5500.21     5577.40     85.53 o 
  -1   2  13     2425.10     2499.43     60.92 o 
   0   2  13      653.61      608.74     34.48 o 
   1   2  13     1866.60     1983.24     52.95 o 
   2   2  13       44.61       -7.82     27.60 o 
   3   2  13     1524.11     1779.22     93.90 o 
   4   2  13     4956.44     5432.81    123.23 o 
   5   2  13     7231.44     7401.11    142.38 o 
   6   2  13     3785.44     3410.79     99.15 o 
   7   2  13      334.50      226.49     79.31 o 
   8   2  13       41.83      -79.75    131.01 o 
   9   2  13      721.68      730.32    123.11 o 
  10   2  13      512.65      506.32    126.03 o 
 -13   3  13       77.29      207.95    180.24 o 
 -12   3  13      678.36      635.01    319.18 o 
 -11   3  13      192.16      174.57    120.61 o 
 -10   3  13      310.51      309.91     83.93 o 
  -9   3  13     2414.18     2251.45    120.74 o 
  -8   3  13      922.23      749.22     68.34 o 
  -7   3  13      897.97      948.27     46.84 o 
  -6   3  13      632.46      634.40     35.89 o 
  -5   3  13     3740.61     3874.88     56.66 o 
  -4   3  13      314.82      393.32     19.92 o 
  -3   3  13      837.89      737.83     29.98 o 
  -2   3  13        0.45      -22.89     22.89 o 
  -1   3  13     1208.22     1243.07     42.10 o 
   0   3  13     1213.21     1074.41     47.05 o 
   1   3  13      415.82      512.07     45.78 o 
   2   3  13     2748.44     2599.52     60.99 o 
   3   3  13      539.55      447.51     52.70 o 
   4   3  13      385.37      284.44     61.62 o 
   5   3  13       55.28      154.12     69.84 o 
   6   3  13       38.20       -0.81     76.25 o 
   7   3  13      158.50      137.04    129.09 o 
   8   3  13       60.68      206.83    143.34 o 
   9   3  13       10.63     -140.25    147.67 o 
  10   3  13      320.85      335.85    151.24 o 
 -13   4  13      684.42      556.90    137.69 o 
 -12   4  13      138.21      -51.58    181.03 o 
 -11   4  13      236.22      197.31    112.83 o 
 -10   4  13        0.77     -107.43    107.43 o 
  -9   4  13      662.19      555.11     74.96 o 
  -8   4  13     4971.21     5058.02    100.39 o 
  -7   4  13     1591.70     1477.21     89.74 o 
  -6   4  13      114.80      125.49     26.13 o 
  -5   4  13      172.18      133.10     45.05 o 
  -4   4  13     1306.86     1386.74     61.75 o 
  -3   4  13      162.95      157.59     50.47 o 
  -2   4  13      481.08      491.12     51.72 o 
  -1   4  13      329.85      347.25     31.00 o 
   0   4  13     7437.98     7469.89    108.57 o 
   1   4  13       69.29        7.83     52.76 o 
   2   4  13      192.54      162.84     48.07 o 
   3   4  13     7234.55     6923.82    159.46 o 
   4   4  13     9492.84     9556.81    181.83 o 
   5   4  13      556.53      625.83     64.28 o 
   6   4  13       22.22      -41.24     81.43 o 
   7   4  13       30.83       44.24     85.44 o 
   8   4  13       51.55      -52.14    107.28 o 
   9   4  13      510.19      580.05    150.14 o 
  10   4  13      134.20      122.01    134.27 o 
 -13   5  13       48.65       87.16    202.91 o 
 -12   5  13        6.47        8.30    148.69 o 
 -11   5  13      329.32      234.77    123.55 o 
 -10   5  13     1836.96     1587.43    172.74 o 
  -9   5  13     1324.21     1382.73     87.99 o 
  -8   5  13        0.03      -40.41     48.98 o 
  -7   5  13      501.17      455.62     41.29 o 
  -6   5  13     1280.39     1234.53     62.12 o 
  -5   5  13     4709.62     4694.23    123.09 o 
  -4   5  13     1835.42     1706.78     68.44 o 
  -3   5  13     1306.58     1202.01     78.63 o 
  -2   5  13      250.44      297.23     28.10 o 
  -1   5  13     1775.05     1682.51     44.85 o 
   0   5  13      439.68      541.74     41.75 o 
   1   5  13    13319.17    13247.03    179.86 o 
   2   5  13    11302.04    12129.36    179.14 o 
   3   5  13     4417.24     4620.41    146.42 o 
   4   5  13        7.48       96.44     59.42 o 
   5   5  13      114.95       51.25     66.96 o 
   6   5  13        4.43       15.44     80.82 o 
   7   5  13      858.37      822.17     84.94 o 
   8   5  13      746.01      679.33    159.12 o 
   9   5  13       11.78       65.80    113.98 o 
  10   5  13      145.36     -110.18    225.80 o 
 -13   6  13      224.92       76.19    194.39 o 
 -12   6  13      106.33       20.66    100.94 o 
 -11   6  13        1.25      165.18    134.77 o 
 -10   6  13       81.67      -55.12     99.17 o 
  -9   6  13      863.30      980.08     76.60 o 
  -8   6  13       11.21      -36.48     51.60 o 
  -7   6  13     1073.19     1042.46     62.50 o 
  -6   6  13      154.93      183.60     66.40 o 
  -5   6  13      105.19       58.49     58.98 o 
  -4   6  13      227.41      198.00     92.67 o 
  -3   6  13      275.99      293.55     58.67 o 
  -2   6  13       18.41       58.99     22.04 o 
  -1   6  13     2038.74     2003.64     82.22 o 
   0   6  13      173.88      141.27     43.10 o 
   1   6  13      108.90        3.95     49.47 o 
   2   6  13     1516.13     1379.18     83.03 o 
   3   6  13     6440.69     6307.65    126.88 o 
   4   6  13     2149.03     2244.53     82.33 o 
   5   6  13      559.18      601.32     81.31 o 
   6   6  13      219.59       52.30     88.40 o 
   7   6  13      113.02       56.18     90.89 o 
   8   6  13       28.41       -8.86    141.47 o 
   9   6  13        3.60     -139.62    139.62 o 
 -12   7  13      526.24      527.25    178.58 o 
 -11   7  13      366.84      499.72    161.54 o 
 -10   7  13      891.45      902.77    126.44 o 
  -9   7  13     1038.90     1092.85    105.03 o 
  -8   7  13      901.89      943.76     73.58 o 
  -7   7  13        9.96      -17.35     31.86 o 
  -6   7  13     2608.93     2620.14     90.92 o 
  -5   7  13     9055.49     8891.48    191.54 o 
  -4   7  13      903.28      801.05     67.39 o 
  -3   7  13       31.34       60.36     58.08 o 
  -2   7  13     1905.11     1715.23     58.79 o 
  -1   7  13     1661.60     1597.96     55.91 o 
   0   7  13     4566.03     4462.47     88.91 o 
   1   7  13     5332.82     5353.93     98.28 o 
   2   7  13     6758.73     6706.35    154.88 o 
   3   7  13     1729.76     1699.40     69.35 o 
   4   7  13     3089.29     3217.02    104.08 o 
   5   7  13      346.98      415.92     93.31 o 
   6   7  13      469.07      503.51    104.55 o 
   7   7  13      634.86      596.29     90.27 o 
   8   7  13        0.06      200.79    113.55 o 
   9   7  13       72.72       96.62    159.65 o 
 -12   8  13       31.48       91.05    297.51 o 
 -11   8  13      708.50      751.20    142.08 o 
 -10   8  13      577.82      326.15    153.08 o 
  -9   8  13      650.67      548.64    111.75 o 
  -8   8  13      664.43      620.74     90.57 o 
  -7   8  13     5195.86     5743.18    151.02 o 
  -6   8  13     7088.53     7506.17    177.78 o 
  -5   8  13       79.04       55.08     64.05 o 
  -4   8  13      429.09      423.24     72.76 o 
  -3   8  13       83.85       33.32     61.03 o 
  -2   8  13        7.30       23.99     36.27 o 
  -1   8  13       11.77      -39.73     51.18 o 
   0   8  13      196.03      140.83     53.52 o 
   1   8  13       10.24      -35.16     71.11 o 
   2   8  13     3162.40     3076.76     96.07 o 
   3   8  13     1035.54     1049.40     67.42 o 
   4   8  13      271.65      355.00     83.19 o 
   5   8  13     4278.52     4170.28    130.93 o 
   6   8  13     1324.69     1454.69     96.55 o 
   7   8  13      167.35       77.26     95.48 o 
   8   8  13       66.52       26.06    126.13 o 
   9   8  13      260.35      301.41    195.41 o 
 -11   9  13      435.78      239.65    210.85 o 
 -10   9  13      528.86      558.79    225.81 o 
  -9   9  13     2104.82     2226.82    168.19 o 
  -8   9  13        9.15      -97.12     97.12 o 
  -7   9  13     2085.34     1984.02    115.88 o 
  -6   9  13       20.83       56.68    125.62 o 
  -5   9  13      508.63      300.62     72.95 o 
  -4   9  13        7.94       12.43     68.04 o 
  -3   9  13       44.34       43.32     34.40 o 
  -2   9  13      262.14      278.65     40.57 o 
  -1   9  13     1987.32     1981.64     98.71 o 
   0   9  13      162.03      191.59     56.32 o 
   1   9  13      303.27      301.70     62.57 o 
   2   9  13      245.76      267.35     63.95 o 
   3   9  13      231.34      136.60     62.92 o 
   4   9  13     1634.96     1481.64     96.32 o 
   5   9  13     1544.26     1610.56     91.69 o 
   6   9  13       33.47       20.86    121.53 o 
   7   9  13       86.28       94.80    115.88 o 
   8   9  13       14.07      -87.33    142.56 o 
 -11  10  13      526.36      -21.22    329.78 o 
 -10  10  13      151.02      117.80    176.25 o 
  -9  10  13      495.92      638.67    197.78 o 
  -8  10  13     1431.99     1793.44    141.68 o 
  -7  10  13      550.01      564.99    114.08 o 
  -6  10  13      615.43      554.95    106.31 o 
  -5  10  13     1215.67     1210.58    117.53 o 
  -4  10  13      319.60      413.88     71.54 o 
  -3  10  13      128.67      123.46     52.75 o 
  -2  10  13      198.65      192.81     59.18 o 
  -1  10  13      123.04       97.54     77.22 o 
   0  10  13     3324.11     3310.54    115.29 o 
   1  10  13     2652.57     2745.21    109.73 o 
   2  10  13      596.41      605.35     78.74 o 
   3  10  13     6098.67     6156.31    136.49 o 
   4  10  13     2742.52     2672.43    111.90 o 
   5  10  13      114.46      192.22    112.86 o 
   6  10  13      478.99      437.85    120.60 o 
   7  10  13      574.92      530.90    138.85 o 
   8  10  13       21.09     -144.33    163.29 o 
 -10  11  13      323.60      472.67    168.59 o 
  -9  11  13      155.94      329.88    155.14 o 
  -8  11  13       99.09      250.79    119.97 o 
  -7  11  13      420.59      401.87    106.89 o 
  -6  11  13       12.29      -56.12    113.98 o 
  -5  11  13      248.17      323.18     98.85 o 
  -4  11  13     1454.19     1367.58     74.16 o 
  -3  11  13     1282.16     1213.09     62.17 o 
  -2  11  13      693.97      555.04     72.11 o 
  -1  11  13      288.11      220.29     83.07 o 
   0  11  13      359.94      278.31     89.59 o 
   1  11  13     1446.77     1308.13     91.65 o 
   2  11  13     2997.46     3049.60    106.23 o 
   3  11  13      122.29      128.97    122.16 o 
   4  11  13      757.48      640.02    111.77 o 
   5  11  13       33.38     -125.90    125.90 o 
   6  11  13      234.25      172.06    137.50 o 
   7  11  13      116.19     -109.38    222.06 o 
  -9  12  13      355.75      425.35    158.59 o 
  -8  12  13       12.83      149.16    146.73 o 
  -7  12  13      639.52      513.71    136.95 o 
  -6  12  13      417.51      440.99    115.55 o 
  -5  12  13      666.89      614.44     99.35 o 
  -4  12  13       93.86      156.18    105.45 o 
  -3  12  13      476.12      502.24     82.18 o 
  -2  12  13      180.23      182.98     95.95 o 
  -1  12  13      121.75       36.38     98.72 o 
   0  12  13      347.61      382.32     91.58 o 
   1  12  13      687.71      616.14    111.40 o 
   2  12  13      168.53      108.34     96.82 o 
   3  12  13      724.50      731.71    179.26 o 
   4  12  13       32.00      -91.09    197.61 o 
   5  12  13      865.33      781.05    139.73 o 
   6  12  13        0.80      237.14    133.10 o 
  -8  13  13      204.59      236.64    150.94 o 
  -7  13  13       17.87     -262.42    262.42 o 
  -6  13  13     1315.91     1235.57    177.13 o 
  -5  13  13     1247.23     1507.01    181.92 o 
  -4  13  13       21.23       79.87    117.48 o 
  -3  13  13       17.04     -104.35    104.35 o 
  -2  13  13        1.68       94.75     93.14 o 
  -1  13  13      603.18      694.69    137.98 o 
   0  13  13      764.26      796.88    111.43 o 
   1  13  13      835.06      772.70    106.22 o 
   2  13  13     1162.24     1489.78    131.06 o 
   3  13  13     1207.95     1271.25    142.04 o 
   4  13  13     1052.95     1067.32    167.34 o 
   5  13  13        0.11        0.16    135.33 o 
  -7  14  13      663.15      840.84    136.19 o 
  -6  14  13     1159.02     1376.20    174.15 o 
  -5  14  13       12.85      109.81    141.09 o 
  -4  14  13      135.27      205.40    148.32 o 
  -3  14  13        0.06      171.92    190.25 o 
  -2  14  13      233.96      326.82    117.64 o 
  -1  14  13       89.29      168.74    120.94 o 
   0  14  13       35.15      107.65    135.07 o 
   1  14  13      321.91      361.84    142.03 o 
   2  14  13      456.70      295.29    149.77 o 
   3  14  13      142.57       -6.64    146.32 o 
   4  14  13      336.19      699.53    164.72 o 
  -5  15  13        0.26       11.36    140.28 o 
  -4  15  13       18.97      108.89    176.76 o 
  -3  15  13       58.99       38.43    176.34 o 
  -2  15  13       51.84      235.10    162.68 o 
  -1  15  13      286.94      352.69    114.70 o 
   0  15  13        2.97     -134.17    134.17 o 
   1  15  13      152.48      137.75    292.94 o 
   2  15  13      274.91      234.22    186.96 o 
 -13   0  14       12.37     -106.77    247.66 o 
 -12   0  14      673.64      531.81    164.54 o 
 -11   0  14      763.13      357.57    195.67 o 
 -10   0  14      100.14       20.91    130.27 o 
  -9   0  14       14.93       46.26    106.97 o 
  -8   0  14     4899.49     4558.72    132.55 o 
  -7   0  14     1286.92     1229.93    109.48 o 
  -6   0  14    21191.05    20986.54    377.50 o 
  -5   0  14    50579.94    48928.39   1488.78 o 
  -4   0  14     4576.06     4523.54    154.58 o 
  -3   0  14     5842.51     5554.33    164.97 o 
  -2   0  14      411.31      595.74     43.55 o 
  -1   0  14     4230.77     3864.06    125.26 o 
   0   0  14        6.37      134.82     60.08 o 
   1   0  14      435.05      396.87     60.92 o 
   2   0  14     7423.89     8212.82    338.61 o 
   3   0  14     7534.36     7937.38    229.95 o 
   4   0  14    14580.07    14161.82    318.32 o 
   5   0  14      168.79      251.07    116.19 o 
   6   0  14     5941.74     6077.23    202.39 o 
   7   0  14     2772.98     3019.72    211.32 o 
   8   0  14        0.38      133.88    129.56 o 
   9   0  14      327.46      343.09    435.22 o 
  10   0  14      134.01      308.84    316.52 o 
 -13   1  14        0.04       63.54    169.09 o 
 -12   1  14      370.21      248.70    169.05 o 
 -11   1  14      207.56      100.02    135.43 o 
 -10   1  14      910.91      673.22    102.55 o 
  -9   1  14      671.51      706.95    100.10 o 
  -8   1  14      169.13       97.66     55.84 o 
  -7   1  14    10356.96     9951.30    151.00 o 
  -6   1  14     8748.00     8577.43    194.06 o 
  -5   1  14       48.62       68.96     43.29 o 
  -4   1  14     1300.41     1252.93     39.95 o 
  -3   1  14     3087.44     3665.17     72.16 o 
  -2   1  14     1178.53     1158.68     42.34 o 
  -1   1  14     2561.41     3139.56     71.72 o 
   0   1  14    15693.77    15514.70    197.44 o 
   1   1  14        2.44       -2.32     36.35 o 
   2   1  14     2101.86     2096.21     98.11 o 
   3   1  14     1889.58     1971.27     67.08 o 
   4   1  14     4842.15     4729.83     98.68 o 
   5   1  14     9618.28    10137.57    267.15 o 
   6   1  14       37.29       93.42    140.12 o 
   7   1  14     2071.34     2047.60    159.26 o 
   8   1  14      308.48      300.12    122.93 o 
   9   1  14     2835.75     3144.48    211.57 o 
  10   1  14     1296.59     1442.86    142.91 o 
 -13   2  14      692.12      775.00    188.87 o 
 -12   2  14     2276.01     2328.83    307.65 o 
 -11   2  14       93.41       76.89    114.14 o 
 -10   2  14     2675.91     2732.66    118.81 o 
  -9   2  14       39.99      168.54     89.67 o 
  -8   2  14     3018.51     2997.89     84.74 o 
  -7   2  14     2086.62     2181.53     90.54 o 
  -6   2  14      862.62     1033.74     50.72 o 
  -5   2  14      626.44      695.45     43.60 o 
  -4   2  14     3043.83     2889.42    116.63 o 
  -3   2  14    24324.48    23424.35    284.08 o 
  -2   2  14      810.88      791.40     37.47 o 
  -1   2  14     5467.71     5350.29    122.66 o 
   0   2  14      662.77      723.18     54.12 o 
   1   2  14     6044.75     5841.68    169.75 o 
   2   2  14     6293.77     6049.14    271.65 o 
   3   2  14     1231.56     1302.67     67.49 o 
   4   2  14     4731.08     5282.38    142.87 o 
   5   2  14       90.17      236.66     81.84 o 
   6   2  14      464.24      417.10     73.38 o 
   7   2  14       77.57      198.98    125.16 o 
   8   2  14     2739.31     2560.07    183.45 o 
   9   2  14      872.66      993.35    230.32 o 
  10   2  14      855.50      718.48    160.74 o 
 -13   3  14     1221.05     1152.09    184.82 o 
 -12   3  14        2.65      -48.69    149.76 o 
 -11   3  14      372.23      297.59    109.86 o 
 -10   3  14       15.47      -24.51    101.49 o 
  -9   3  14     1415.79     1504.62     94.30 o 
  -8   3  14     1049.57     1084.39     62.78 o 
  -7   3  14      217.22      228.15     46.49 o 
  -6   3  14       14.11       81.20     46.04 o 
  -5   3  14     3986.30     4100.22     58.28 o 
  -4   3  14     4821.36     4519.71     63.18 o 
  -3   3  14     1310.43     1347.18     83.64 o 
  -2   3  14    16393.62    15969.34    252.18 o 
  -1   3  14      691.66      635.57     38.62 o 
   0   3  14    13657.02    14187.59    323.82 o 
   1   3  14     4160.13     4039.08     84.62 o 
   2   3  14      735.47      820.28     62.04 o 
   3   3  14    14558.65    15127.79    290.03 o 
   4   3  14     5942.58     6190.95    209.85 o 
   5   3  14       48.04       38.05     76.96 o 
   6   3  14     1192.36     1134.43     78.69 o 
   7   3  14     4920.09     4904.60    256.35 o 
   8   3  14      647.22      777.80    136.34 o 
   9   3  14     1572.22     1519.47    156.33 o 
  10   3  14      797.76      728.40    150.69 o 
 -13   4  14      523.84      314.31    175.13 o 
 -12   4  14      568.31      295.61    170.75 o 
 -11   4  14      104.22       38.38    115.55 o 
 -10   4  14     1102.07     1262.61    111.62 o 
  -9   4  14      393.67      418.82     93.63 o 
  -8   4  14      586.95      687.33     79.17 o 
  -7   4  14      451.00      441.15     46.06 o 
  -6   4  14     5109.29     5061.24     68.05 o 
  -5   4  14        1.37        2.74     60.19 o 
  -4   4  14     3897.08     3794.76    129.01 o 
  -3   4  14     6913.88     6600.22    113.93 o 
  -2   4  14     1855.55     1791.82    197.47 o 
  -1   4  14     9881.84     9637.89    132.31 o 
   0   4  14       22.47       73.52     42.37 o 
   1   4  14    10729.93    11561.09    240.88 o 
   2   4  14     3348.75     3602.73    107.13 o 
   3   4  14       35.43       86.39     63.44 o 
   4   4  14     1462.87     1544.76     81.38 o 
   5   4  14      182.70      225.94     70.38 o 
   6   4  14     1436.01     1535.09     89.06 o 
   7   4  14       42.86      123.49    133.50 o 
   8   4  14     1177.72     1325.59    153.36 o 
   9   4  14     1645.66     1608.17    174.32 o 
  10   4  14       17.90     -107.61    162.79 o 
 -13   5  14       36.85      142.80    206.28 o 
 -12   5  14      111.62       -2.43    123.66 o 
 -11   5  14       66.87      151.21    111.85 o 
 -10   5  14      514.67      347.58    107.55 o 
  -9   5  14      294.75      197.20     96.63 o 
  -8   5  14       17.66       72.43     47.65 o 
  -7   5  14     5509.82     5369.35     86.81 o 
  -6   5  14     6983.66     6918.89    124.02 o 
  -5   5  14      200.69      160.47     61.40 o 
  -4   5  14      416.35      306.27     89.23 o 
  -3   5  14     2388.40     2251.79     80.08 o 
  -2   5  14     1658.54     1540.82     42.83 o 
  -1   5  14        0.41       64.74     35.02 o 
   0   5  14      328.41      519.73     45.76 o 
   1   5  14        5.36       52.33     53.99 o 
   2   5  14     1384.78     1316.60     72.86 o 
   3   5  14      388.19      518.53     68.86 o 
   4   5  14     1528.89     1516.89     77.60 o 
   5   5  14    14122.91    14120.62    261.32 o 
   6   5  14      830.80      800.65    112.92 o 
   7   5  14        1.45       25.06     88.87 o 
   8   5  14      240.65       54.18    122.65 o 
   9   5  14        2.65      129.22    124.00 o 
 -12   6  14       23.80       63.66    153.89 o 
 -11   6  14       62.81       25.72     98.90 o 
 -10   6  14       44.68      -12.76    101.28 o 
  -9   6  14      806.96      873.39     98.53 o 
  -8   6  14     2068.24     2059.87     69.06 o 
  -7   6  14      674.31      675.44     52.91 o 
  -6   6  14     6405.80     6529.28    149.35 o 
  -5   6  14    16756.43    16726.49    530.29 o 
  -4   6  14     9407.04     9231.07    231.03 o 
  -3   6  14      103.11      117.02     61.77 o 
  -2   6  14      660.70      601.41     27.06 o 
  -1   6  14     1246.15     1177.06     44.03 o 
   0   6  14      382.20      279.95     45.23 o 
   1   6  14      813.44      768.00     67.57 o 
   2   6  14     1920.06     1739.74     87.70 o 
   3   6  14     5023.22     4808.36    123.48 o 
   4   6  14     6191.23     6332.41    214.74 o 
   5   6  14        1.10      -74.65     74.65 o 
   6   6  14     2221.81     2172.87    104.29 o 
   7   6  14     2721.39     2710.16    114.74 o 
   8   6  14      426.73      534.39    127.76 o 
   9   6  14      105.53      313.29    134.52 o 
 -12   7  14      657.00      588.48    137.49 o 
 -11   7  14      873.14      869.56    120.20 o 
 -10   7  14      146.86      206.36    153.29 o 
  -9   7  14       23.32       -7.92    101.06 o 
  -8   7  14     2137.07     1915.36     80.99 o 
  -7   7  14     2824.11     2502.51     91.17 o 
  -6   7  14      938.13      870.13     80.37 o 
  -5   7  14      162.35       -8.37     71.26 o 
  -4   7  14       84.08       83.11    101.51 o 
  -3   7  14       20.57       74.78     73.10 o 
  -2   7  14     3169.27     3235.05     76.69 o 
  -1   7  14       69.12      -25.83     44.94 o 
   0   7  14      573.18      619.93     52.21 o 
   1   7  14     1155.79     1101.05     72.39 o 
   2   7  14       18.46       -8.56     68.17 o 
   3   7  14      447.67      413.76     71.12 o 
   4   7  14     2303.01     2401.33    115.65 o 
   5   7  14     3083.13     3075.78    101.42 o 
   6   7  14      352.53      559.14    116.63 o 
   7   7  14       65.66       53.23     98.26 o 
   8   7  14        0.10      150.00    128.70 o 
   9   7  14      479.02      732.98    165.62 o 
 -12   8  14      335.67      513.59    247.45 o 
 -11   8  14       87.12      173.96    177.47 o 
 -10   8  14     1168.67      995.73    170.10 o 
  -9   8  14      398.02      457.95    115.49 o 
  -8   8  14       35.54      128.05    126.59 o 
  -7   8  14      757.45      818.75     94.81 o 
  -6   8  14       71.13       57.59     69.34 o 
  -5   8  14     1638.28     1488.47     77.47 o 
  -4   8  14     2909.36     2941.07     89.85 o 
  -3   8  14     1597.99     1633.69     86.80 o 
  -2   8  14      333.88      282.68     44.62 o 
  -1   8  14     1001.13      822.28     53.13 o 
   0   8  14        2.59       -6.32     57.49 o 
   1   8  14     2125.41     2087.07     82.67 o 
   2   8  14     5127.23     5770.44    144.84 o 
   3   8  14     2439.52     2231.93    101.23 o 
   4   8  14      555.09      494.92     79.61 o 
   5   8  14      237.07      337.26     92.34 o 
   6   8  14      141.44       88.34     90.93 o 
   7   8  14      566.90      618.75    118.30 o 
   8   8  14      141.90      204.72    131.80 o 
 -11   9  14       32.23      224.65    207.36 o 
 -10   9  14      270.95      231.88    157.33 o 
  -9   9  14      758.78      867.71    150.31 o 
  -8   9  14      554.11      547.38    103.42 o 
  -7   9  14     1798.11     2073.83    111.03 o 
  -6   9  14     4269.09     4725.97    136.61 o 
  -5   9  14     3418.62     3398.83    106.17 o 
  -4   9  14      421.69      277.11     72.21 o 
  -3   9  14     1327.26     1403.73     84.27 o 
  -2   9  14     1249.69     1086.85     76.21 o 
  -1   9  14      209.33      202.88     76.25 o 
   0   9  14      508.28      523.45     75.42 o 
   1   9  14       50.04       56.01     71.76 o 
   2   9  14     1005.40      947.74     69.80 o 
   3   9  14     1456.07     1394.23     89.67 o 
   4   9  14      139.26      140.63    115.21 o 
   5   9  14     1191.68     1264.71    106.44 o 
   6   9  14     2159.07     2297.93    152.75 o 
   7   9  14      400.14      491.73    138.73 o 
   8   9  14      154.35     -295.98    295.98 o 
 -10  10  14      313.46       22.45    249.19 o 
  -9  10  14        5.53     -213.46    213.46 o 
  -8  10  14       98.18      191.66    179.42 o 
  -7  10  14       42.99      -64.78    103.32 o 
  -6  10  14       46.30       32.40     88.77 o 
  -5  10  14      460.02      294.70    103.53 o 
  -4  10  14     1142.19     1062.56     80.99 o 
  -3  10  14      469.60      443.50     45.78 o 
  -2  10  14      467.42      640.34     66.25 o 
  -1  10  14        8.80      -57.86     71.03 o 
   0  10  14        6.72       -6.06     81.07 o 
   1  10  14      433.35      363.70     79.26 o 
   2  10  14     1702.22     1639.98     92.32 o 
   3  10  14       78.59       28.34     83.70 o 
   4  10  14       33.25       11.02    100.17 o 
   5  10  14      382.25      341.27    110.72 o 
   6  10  14        9.93      -19.34    150.96 o 
   7  10  14        2.17      -71.04    151.81 o 
 -10  11  14       27.77      -35.98    196.44 o 
  -9  11  14       63.75      239.28    201.89 o 
  -8  11  14      296.34      600.33    151.01 o 
  -7  11  14      145.41      219.14    151.44 o 
  -6  11  14      649.22      846.51    118.74 o 
  -5  11  14       28.12       70.69    101.15 o 
  -4  11  14       38.85      -18.02    104.30 o 
  -3  11  14      105.86       46.88     61.71 o 
  -2  11  14       13.48      -18.27     69.83 o 
  -1  11  14       44.91       44.59     81.64 o 
   0  11  14      141.86       88.10     87.96 o 
   1  11  14      106.82       98.10     96.07 o 
   2  11  14      206.63      114.10     84.49 o 
   3  11  14       27.64       68.15    117.94 o 
   4  11  14      303.80      196.55    112.03 o 
   5  11  14     1060.85     1236.04    123.09 o 
   6  11  14      994.91     1380.33    231.85 o 
  -9  12  14      237.04      233.06    213.02 o 
  -8  12  14      425.10      419.77    150.70 o 
  -7  12  14       14.20      -94.45    126.41 o 
  -6  12  14      533.45      507.78    129.35 o 
  -5  12  14     2197.75     2281.18    137.62 o 
  -4  12  14     1993.63     2042.77    174.20 o 
  -3  12  14      206.85      218.17    112.43 o 
  -2  12  14       45.52       34.60     92.43 o 
  -1  12  14      830.25      799.76     91.41 o 
   0  12  14      746.76      554.87     87.94 o 
   1  12  14      623.40      535.80    101.63 o 
   2  12  14      808.34      949.21    108.47 o 
   3  12  14     1223.10     1292.86    128.74 o 
   4  12  14      695.69      560.21    129.25 o 
   5  12  14       48.76       76.61    234.57 o 
   6  12  14      737.52      678.24    173.97 o 
  -8  13  14      127.82      327.68    174.45 o 
  -7  13  14      360.96      223.23    124.43 o 
  -6  13  14      184.41      234.01    140.57 o 
  -5  13  14       13.40      -36.47    133.51 o 
  -4  13  14       78.50      -85.06    120.01 o 
  -3  13  14        2.41      -65.52    118.66 o 
  -2  13  14      576.08      394.29    119.38 o 
  -1  13  14      222.84      321.24     94.01 o 
   0  13  14        7.61      141.57    111.77 o 
   1  13  14        5.82      -25.48     98.26 o 
   2  13  14      274.11      255.75    120.09 o 
   3  13  14      257.95      127.32    147.14 o 
   4  13  14       80.65      139.34    144.63 o 
   5  13  14      190.13      467.71    181.46 o 
  -7  14  14        1.34     -115.31    156.69 o 
  -6  14  14       73.46      -58.73    149.51 o 
  -5  14  14      617.36      622.79    125.93 o 
  -4  14  14      322.38      513.22    146.25 o 
  -3  14  14      186.29      154.15    140.40 o 
  -2  14  14       45.18      -27.81    184.35 o 
  -1  14  14       67.45      144.64    296.58 o 
   0  14  14      153.74      223.37    138.69 o 
   1  14  14      150.16     -168.39    168.39 o 
   2  14  14      845.61      977.72    151.31 o 
   3  14  14      507.51      346.20    181.49 o 
  -4  15  14       19.01       -6.65    152.74 o 
  -3  15  14      123.42     -106.63    210.48 o 
  -2  15  14       42.63      -42.81    185.37 o 
  -1  15  14        6.03      198.12    194.21 o 
   0  15  14        8.95     -155.58    263.70 o 
   1  15  14        2.62      -94.69    218.32 o 
 -13   1  15       74.27      139.33    167.35 o 
 -12   1  15      287.52      266.97    133.89 o 
 -11   1  15      437.87      230.00    116.22 o 
 -10   1  15       31.34       31.10    133.04 o 
  -9   1  15      712.82      709.70     90.34 o 
  -8   1  15      954.13     1157.31     73.85 o 
  -7   1  15       58.20       27.89     57.99 o 
  -6   1  15      521.50      489.17     49.01 o 
  -5   1  15    19051.57    18877.47    228.39 o 
  -4   1  15    24422.41    25553.07    281.82 o 
  -3   1  15     5436.35     5554.62     89.20 o 
  -2   1  15      262.99      320.27     31.37 o 
  -1   1  15     1244.71     1575.21     50.05 o 
   0   1  15      292.95      273.61     55.24 o 
   1   1  15       22.65       98.96     38.52 o 
   2   1  15     2215.84     2148.44     82.77 o 
   3   1  15     3978.05     3993.09    178.25 o 
   4   1  15      943.14      912.74     64.45 o 
   5   1  15       11.95      -51.39     70.64 o 
   6   1  15       19.67      -16.86     90.12 o 
   7   1  15     1955.55     2079.93    158.56 o 
   8   1  15     3564.10     3373.09    182.31 o 
   9   1  15     2272.98     2208.51    173.52 o 
  10   1  15       64.02      156.65    166.23 o 
 -13   2  15      470.35      271.67    165.06 o 
 -12   2  15      614.20      760.67    157.61 o 
 -11   2  15      216.26       36.88    118.05 o 
 -10   2  15       11.65      -33.73     99.20 o 
  -9   2  15      723.07      654.04     91.94 o 
  -8   2  15      498.09      447.16     77.53 o 
  -7   2  15     3417.34     3324.28     75.74 o 
  -6   2  15     3687.15     3505.79     75.28 o 
  -5   2  15     4994.37     4696.25    135.94 o 
  -4   2  15     3396.33     3304.09    141.07 o 
  -3   2  15       64.74      274.69     49.90 o 
  -2   2  15     2314.09     2293.86     55.12 o 
  -1   2  15     5267.98     5153.09     94.54 o 
   0   2  15     4151.08     3834.84    123.70 o 
   1   2  15      817.28      872.06     52.03 o 
   2   2  15       40.87       16.82     40.80 o 
   3   2  15      795.43      883.05     72.85 o 
   4   2  15     6251.25     6721.79    196.33 o 
   5   2  15     2722.52     2699.47    142.20 o 
   6   2  15      174.76      148.99    110.49 o 
   7   2  15     2075.15     2118.76    136.77 o 
   8   2  15     1097.62     1231.96    153.37 o 
   9   2  15       23.38      -26.36    160.40 o 
  10   2  15      203.48      187.74    159.22 o 
 -13   3  15       32.24      201.13    156.74 o 
 -12   3  15     1095.60     1235.11    133.23 o 
 -11   3  15      247.48       60.19    128.12 o 
 -10   3  15       10.82      -90.17     90.17 o 
  -9   3  15       31.55       90.54    100.55 o 
  -8   3  15      966.41      986.37     97.67 o 
  -7   3  15       13.97      -25.52     36.54 o 
  -6   3  15      239.45      176.38     32.21 o 
  -5   3  15       12.54      -13.36     23.84 o 
  -4   3  15      276.55      384.32     30.16 o 
  -3   3  15        1.38      -29.06     29.06 o 
  -2   3  15      172.78      122.94     30.23 o 
  -1   3  15     1587.77     1508.76     46.18 o 
   0   3  15     1542.57     1478.41     54.29 o 
   1   3  15     1044.08      849.76     45.65 o 
   2   3  15       34.99       47.17     60.68 o 
   3   3  15       29.72       -0.17     69.52 o 
   4   3  15      778.39      637.80     66.12 o 
   5   3  15      974.05      981.80     83.47 o 
   6   3  15     1609.17     1541.70    147.44 o 
   7   3  15     1234.06     1008.86    125.94 o 
   8   3  15      115.74       92.01    103.97 o 
   9   3  15      114.07        3.10    149.79 o 
 -13   4  15      930.74      721.93    165.82 o 
 -12   4  15      555.19      423.65    139.24 o 
 -11   4  15      255.47      262.09    119.05 o 
 -10   4  15      102.12      136.59     84.82 o 
  -9   4  15      169.83      257.36     80.03 o 
  -8   4  15     1131.60     1320.90    108.86 o 
  -7   4  15      101.42       44.89     40.31 o 
  -6   4  15     2940.55     2950.25     68.51 o 
  -5   4  15     2112.76     2077.19     65.00 o 
  -4   4  15        0.15      -81.27     81.27 o 
  -3   4  15     8993.62     8842.98    209.84 o 
  -2   4  15     4645.94     3942.29    499.03 o 
  -1   4  15     1595.86     1555.08     48.37 o 
   0   4  15     1460.03     1447.65     57.84 o 
   1   4  15      206.01      174.11     42.98 o 
   2   4  15       89.56       54.31     41.64 o 
   3   4  15      700.13      552.93     69.21 o 
   4   4  15      230.67      178.52     94.97 o 
   5   4  15     1288.94     1278.36     83.74 o 
   6   4  15     5979.93     6096.62    154.08 o 
   7   4  15     1857.03     1871.68    131.72 o 
   8   4  15        4.73     -138.87    138.87 o 
   9   4  15      214.07      192.75    176.72 o 
 -13   5  15      194.30      259.78    265.85 o 
 -12   5  15      895.55     1028.58    149.01 o 
 -11   5  15        2.09       22.62    126.18 o 
 -10   5  15       27.78       43.46    101.78 o 
  -9   5  15       60.02       -4.06     79.35 o 
  -8   5  15     1033.49     1062.57     74.59 o 
  -7   5  15        2.25       -8.81     33.66 o 
  -6   5  15      536.23      426.97     56.91 o 
  -5   5  15     8895.06     8686.52    217.74 o 
  -4   5  15    16476.73    15743.78    303.60 o 
  -3   5  15     3562.77     3254.13    153.34 o 
  -2   5  15       10.51       10.75     47.49 o 
  -1   5  15      170.36      125.36     40.13 o 
   0   5  15     1022.69     1099.89     74.89 o 
   1   5  15     2151.96     2072.45    123.08 o 
   2   5  15     4659.85     4455.92    114.69 o 
   3   5  15     2642.35     2900.07    147.81 o 
   4   5  15       31.54      407.83     84.72 o 
   5   5  15     1615.83     1488.57     98.67 o 
   6   5  15       37.48      -56.02    102.80 o 
   7   5  15     2247.37     2322.60    137.84 o 
   8   5  15     4413.88     4796.99    182.33 o 
   9   5  15      638.76      661.72    160.84 o 
 -12   6  15      130.56      292.48    225.99 o 
 -11   6  15       10.91     -116.94    116.94 o 
 -10   6  15      151.69      126.59    120.55 o 
  -9   6  15      144.74      147.51     69.82 o 
  -8   6  15       45.16        5.74     48.74 o 
  -7   6  15      449.48      399.79     59.22 o 
  -6   6  15      134.71       60.77     67.58 o 
  -5   6  15      195.94       79.07     63.76 o 
  -4   6  15     1007.98     1054.21     83.96 o 
  -3   6  15      441.98      473.13     74.77 o 
  -2   6  15       15.17      -25.46     35.38 o 
  -1   6  15       40.24      -45.29     45.29 o 
   0   6  15     4187.40     4227.77    100.47 o 
   1   6  15     1479.41     1575.11     62.58 o 
   2   6  15       44.98       16.48     58.22 o 
   3   6  15      120.64      -22.76     70.87 o 
   4   6  15       93.78      130.51     75.77 o 
   5   6  15        4.78       -2.72     87.38 o 
   6   6  15       82.96       35.87     88.08 o 
   7   6  15      155.49      172.62    130.25 o 
   8   6  15       50.37      168.73    122.98 o 
   9   6  15        2.67       74.20    120.60 o 
 -12   7  15      202.25      214.22    217.86 o 
 -11   7  15      897.67      862.30    146.70 o 
 -10   7  15       20.97      -66.61    165.88 o 
  -9   7  15     1021.62      783.44    138.18 o 
  -8   7  15      366.35      388.07     89.39 o 
  -7   7  15       19.85        1.15     68.12 o 
  -6   7  15     4128.13     4194.57    195.37 o 
  -5   7  15     8005.82     7997.40    199.47 o 
  -4   7  15     6408.99     6378.39    206.28 o 
  -3   7  15     2210.09     2249.43    144.43 o 
  -2   7  15      716.70      681.99     61.31 o 
  -1   7  15     1400.60     1358.27     57.88 o 
   0   7  15        1.85        5.68     50.85 o 
   1   7  15      331.18      277.43     56.93 o 
   2   7  15       88.77      -27.97     69.97 o 
   3   7  15     1597.44     1686.99     90.30 o 
   4   7  15     1554.05     1643.28    102.26 o 
   5   7  15       40.44       49.01     86.20 o 
   6   7  15      988.66      911.12    116.10 o 
   7   7  15     1133.38      916.92    122.92 o 
   8   7  15      320.77      279.81    152.69 o 
 -11   8  15      524.75      900.57    198.37 o 
 -10   8  15        0.40      115.29    177.10 o 
  -9   8  15       12.07      -93.42    134.43 o 
  -8   8  15      366.44      416.89    111.07 o 
  -7   8  15     2996.33     3411.29    132.03 o 
  -6   8  15     2416.98     2464.12     96.66 o 
  -5   8  15      641.51      695.26     86.25 o 
  -4   8  15       90.52       63.31     69.27 o 
  -3   8  15        4.37      -75.88     75.88 o 
  -2   8  15        1.48      -38.90     38.90 o 
  -1   8  15      528.56      342.55     56.26 o 
   0   8  15     5525.23     5708.73    119.50 o 
   1   8  15      277.59      413.87     70.26 o 
   2   8  15      200.48      236.42     73.75 o 
   3   8  15      384.16      381.11     75.20 o 
   4   8  15     4471.78     4428.46    113.98 o 
   5   8  15     2658.15     2641.54    114.93 o 
   6   8  15      756.18      681.68    103.12 o 
   7   8  15      539.95      532.70    106.83 o 
   8   8  15      504.56      649.44    181.56 o 
 -11   9  15       49.75      210.98    228.32 o 
 -10   9  15        3.87       -9.62    145.88 o 
  -9   9  15       39.64      -41.49    157.45 o 
  -8   9  15      206.99       62.45    195.68 o 
  -7   9  15        9.73       -6.77     89.92 o 
  -6   9  15       75.55        0.58     76.11 o 
  -5   9  15        1.93      -16.73     70.05 o 
  -4   9  15       49.63      -51.61     96.53 o 
  -3   9  15       31.41      -72.29     73.94 o 
  -2   9  15       44.23       65.36     62.65 o 
  -1   9  15     2879.23     2938.27    141.33 o 
   0   9  15      146.67       67.19     74.55 o 
   1   9  15      371.19      431.25     88.98 o 
   2   9  15       19.37       84.16     75.05 o 
   3   9  15       79.47      -73.19     80.60 o 
   4   9  15       93.98       59.56    102.74 o 
   5   9  15       33.72       34.08    107.57 o 
   6   9  15      196.16      297.54    140.50 o 
   7   9  15      264.18      158.59    119.21 o 
 -10  10  15        5.25     -194.35    194.35 o 
  -9  10  15       44.88      -99.20    177.17 o 
  -8  10  15       15.53      -31.17    134.12 o 
  -7  10  15       36.04       -5.88     97.78 o 
  -6  10  15     1294.15     1373.54    115.33 o 
  -5  10  15     1870.38     2025.10    125.93 o 
  -4  10  15        1.08      -89.56     89.56 o 
  -3  10  15     1347.51     1496.17    124.58 o 
  -2  10  15     3662.39     3480.85    102.45 o 
  -1  10  15      223.23      198.45     69.37 o 
   0  10  15      323.86      118.60     80.82 o 
   1  10  15      146.95      309.80     89.92 o 
   2  10  15       86.17      106.06     91.64 o 
   3  10  15      237.26      278.04     97.49 o 
   4  10  15        7.07      -39.31    103.81 o 
   5  10  15      521.74      594.32    115.81 o 
   6  10  15     3162.48     3845.29    303.70 o 
   7  10  15     1184.02     1182.48    167.45 o 
 -10  11  15       55.45       79.33    176.50 o 
  -9  11  15      140.91      381.57    228.44 o 
  -8  11  15      243.20      356.02    135.80 o 
  -7  11  15       66.22       55.52    110.66 o 
  -6  11  15       57.56       68.27    100.59 o 
  -5  11  15      534.94      460.19    109.99 o 
  -4  11  15     1605.02     1723.86    180.14 o 
  -3  11  15     4207.64     4232.24    177.88 o 
  -2  11  15      415.98      341.70     74.47 o 
  -1  11  15       98.12       88.48     80.02 o 
   0  11  15       22.87      -48.76     75.60 o 
   1  11  15      530.91      549.73     95.64 o 
   2  11  15      712.81      805.44    106.57 o 
   3  11  15      374.83      405.53    110.13 o 
   4  11  15        1.72       -0.39    115.43 o 
   5  11  15      177.48      270.93    122.79 o 
   6  11  15        5.14       36.60    192.76 o 
  -9  12  15      166.55      464.38    211.26 o 
  -8  12  15        3.13      -15.79    186.90 o 
  -7  12  15      157.94      258.96    145.85 o 
  -6  12  15      112.29       61.16    113.90 o 
  -5  12  15       30.48       30.96    121.07 o 
  -4  12  15      783.27      961.96    155.46 o 
  -3  12  15        0.24     -138.49    138.49 o 
  -2  12  15      145.86       89.44    104.47 o 
  -1  12  15      215.67      196.99     83.13 o 
   0  12  15      527.81      460.74    103.35 o 
   1  12  15      422.45      433.49    100.52 o 
   2  12  15      888.72     1042.54    136.33 o 
   3  12  15      442.89      163.48    120.44 o 
   4  12  15      250.35      371.92    142.09 o 
   5  12  15      659.40      601.85    173.03 o 
  -8  13  15      516.34      459.32    202.73 o 
  -7  13  15        5.81       80.58    170.08 o 
  -6  13  15     1879.45     1987.74    163.58 o 
  -5  13  15     2506.36     2683.02    157.40 o 
  -4  13  15      656.76      618.44    113.71 o 
  -3  13  15      216.02       59.80    133.99 o 
  -2  13  15      738.80      667.36    147.54 o 
  -1  13  15     1796.22     1877.37    118.31 o 
   0  13  15        0.28      145.08    121.31 o 
   1  13  15       44.17       66.84    119.29 o 
   2  13  15      102.60      117.93    127.23 o 
   3  13  15      798.96      777.80    137.69 o 
   4  13  15     1022.15     1114.58    170.79 o 
  -6  14  15      284.78      166.00    181.22 o 
  -5  14  15       10.77     -149.74    149.74 o 
  -4  14  15       92.28      -20.31    156.16 o 
  -3  14  15       14.45      128.06    138.52 o 
  -2  14  15       39.41       -5.90    154.56 o 
  -1  14  15      360.31      406.90    150.22 o 
   0  14  15      915.33      704.85    136.06 o 
   1  14  15       66.83      342.65    196.60 o 
   2  14  15        7.45      -96.18    130.13 o 
   3  14  15       95.57       26.64    132.09 o 
  -4  15  15      185.99      228.79    156.11 o 
  -3  15  15      133.43      111.45    174.10 o 
  -2  15  15       42.49       27.77    162.11 o 
  -1  15  15      329.87      753.61    240.15 o 
   0  15  15      309.39      466.18    223.25 o 
 -13   0  16       57.55      188.22    278.16 o 
 -12   0  16      830.61      636.20    196.03 o 
 -11   0  16     5986.41     5757.85    257.06 o 
 -10   0  16      917.79      590.10    191.29 o 
  -9   0  16      173.34       63.32    276.40 o 
  -8   0  16     1048.43     1362.95    115.28 o 
  -7   0  16      825.59      850.88    111.30 o 
  -6   0  16    15990.74    16224.69    522.31 o 
  -5   0  16    24886.05    24566.23    490.71 o 
  -4   0  16    46678.38    47728.21    894.85 o 
  -3   0  16     8354.96     8736.97    157.80 o 
  -2   0  16     5234.76     5178.38    105.92 o 
  -1   0  16     7759.51     7349.41    466.59 o 
   0   0  16      255.74      337.79     92.07 o 
   1   0  16     4560.23     4603.71    255.30 o 
   2   0  16        0.87       47.57    129.74 o 
   3   0  16     4173.42     4840.25    164.85 o 
   4   0  16     6894.95     8180.62    237.23 o 
   5   0  16     2771.78     2903.89    169.77 o 
   6   0  16     4393.84     4259.03    202.58 o 
   7   0  16     4518.41     4346.74    229.83 o 
   8   0  16     4916.45     5383.83    456.38 o 
   9   0  16     2081.71     2148.47    390.03 o 
 -13   1  16      413.19      360.63    151.53 o 
 -12   1  16     3460.38     3354.25    182.23 o 
 -11   1  16     1397.73     1425.29    189.51 o 
 -10   1  16      687.74      739.13    128.99 o 
  -9   1  16      748.38      771.36    105.86 o 
  -8   1  16      212.43      133.88     67.62 o 
  -7   1  16     8253.89     8097.23    157.74 o 
  -6   1  16     1179.02     1134.62     65.99 o 
  -5   1  16      763.83      850.23     60.01 o 
  -4   1  16       34.95       17.24     33.48 o 
  -3   1  16       88.59      103.49     33.92 o 
  -2   1  16      495.52      485.66     37.33 o 
  -1   1  16     5709.02     6001.54    146.68 o 
   0   1  16    21685.35    21333.81    395.88 o 
   1   1  16      133.70       69.93     44.40 o 
   2   1  16     1872.73     2025.26     60.54 o 
   3   1  16       13.22       23.47     56.90 o 
   4   1  16     4353.26     4227.75    177.06 o 
   5   1  16     1752.50     2184.10    126.90 o 
   6   1  16       78.81      216.99    105.50 o 
   7   1  16       68.01       83.41    135.20 o 
   8   1  16       30.91     -183.59    183.59 o 
   9   1  16      556.59      642.06    136.97 o 
 -13   2  16      391.55      346.33    158.19 o 
 -12   2  16      416.21      331.02    168.61 o 
 -11   2  16      300.63      184.85    142.62 o 
 -10   2  16      622.30      680.93    121.14 o 
  -9   2  16        5.17      -91.20     91.20 o 
  -8   2  16     3200.30     2873.33    106.99 o 
  -7   2  16        0.37      -29.34     46.77 o 
  -6   2  16      691.74      635.41     40.99 o 
  -5   2  16     4490.14     5009.71    115.80 o 
  -4   2  16    20517.70    19916.44    369.84 o 
  -3   2  16     5473.76     5634.82     92.28 o 
  -2   2  16     1058.31     1139.37     40.89 o 
  -1   2  16     4499.85     4182.76    111.18 o 
   0   2  16      125.25      144.24     45.36 o 
   1   2  16     3076.46     3110.74    144.81 o 
   2   2  16      957.00      925.44     49.62 o 
   3   2  16      717.98      808.23     78.53 o 
   4   2  16       98.09       38.93     55.36 o 
   5   2  16     3392.13     3271.60    136.21 o 
   6   2  16      254.61      189.21     89.99 o 
   7   2  16     1440.40     1215.72    117.02 o 
   8   2  16     3880.44     3868.85    207.43 o 
   9   2  16      539.33      504.82    131.92 o 
 -13   3  16     2207.22     2337.29    231.77 o 
 -12   3  16      433.93      376.92    120.39 o 
 -11   3  16        0.44      -44.43    117.97 o 
 -10   3  16      401.51      200.37     99.45 o 
  -9   3  16     2137.69     2290.56    120.17 o 
  -8   3  16       45.87       39.70     81.09 o 
  -7   3  16     2160.01     2053.69    158.03 o 
  -6   3  16     2750.02     2600.42     87.76 o 
  -5   3  16    14278.07    13980.53    218.33 o 
  -4   3  16       87.87      194.94     29.60 o 
  -3   3  16    19767.04    19257.23   1023.84 o 
  -2   3  16    20106.99    20024.53    246.04 o 
  -1   3  16     2867.71     2616.90     93.77 o 
   0   3  16       97.43      118.45     47.72 o 
   1   3  16      133.49      216.47     47.13 o 
   2   3  16     1556.79     1614.12     85.19 o 
   3   3  16     2880.39     2767.05    107.84 o 
   4   3  16      709.80      714.49     72.48 o 
   5   3  16      226.76      186.14     79.77 o 
   6   3  16     7947.47     8284.51    241.36 o 
   7   3  16     5477.89     5758.26    180.76 o 
   8   3  16       96.60      175.11    116.45 o 
   9   3  16      881.96      838.91    153.95 o 
 -13   4  16      371.65      311.67    157.88 o 
 -12   4  16      401.39      290.74    134.87 o 
 -11   4  16      422.20      394.96    127.26 o 
 -10   4  16       59.35      108.45     89.93 o 
  -9   4  16      489.74      501.13     90.63 o 
  -8   4  16     2408.65     2439.69    126.54 o 
  -7   4  16       51.53      -21.96     28.80 o 
  -6   4  16      636.69      618.14     48.75 o 
  -5   4  16      781.54      883.46     59.25 o 
  -4   4  16     7814.93     7726.73    150.11 o 
  -3   4  16     5529.86     5119.35     87.61 o 
  -2   4  16     1020.24     1068.05     83.02 o 
  -1   4  16    12737.17    12895.92    206.96 o 
   0   4  16       82.95       53.48     52.98 o 
   1   4  16     7416.59     7362.54    227.92 o 
   2   4  16     2705.11     2734.98     91.42 o 
   3   4  16     1711.43     1602.48     80.97 o 
   4   4  16     1403.59     1357.16    125.58 o 
   5   4  16     5673.09     4873.46    125.06 o 
   6   4  16     1581.24     1783.34    164.12 o 
   7   4  16      764.70      739.76    116.51 o 
   8   4  16     3826.64     4375.39    190.72 o 
   9   4  16      647.89      761.85    133.63 o 
 -12   5  16     1988.42     2280.23    175.26 o 
 -11   5  16      277.01      216.80    114.01 o 
 -10   5  16      597.02      712.38    108.63 o 
  -9   5  16      526.01      556.55     81.69 o 
  -8   5  16      349.81      245.06     64.74 o 
  -7   5  16     3754.56     4159.64    150.73 o 
  -6   5  16     4262.55     4131.50    110.44 o 
  -5   5  16       37.80      -14.66     53.29 o 
  -4   5  16      128.22       66.20     60.86 o 
  -3   5  16       30.33      -53.71     71.33 o 
  -2   5  16        0.78      -39.40     39.40 o 
  -1   5  16     2977.35     2846.12    108.96 o 
   0   5  16     7347.07     7550.91    199.51 o 
   1   5  16        0.15      -58.09     62.09 o 
   2   5  16     7267.67     7516.35    206.47 o 
   3   5  16     7916.31     8003.38    210.66 o 
   4   5  16     3053.93     2953.16    104.46 o 
   5   5  16     4303.14     4319.58    148.01 o 
   6   5  16      410.79      358.18    102.23 o 
   7   5  16        1.42     -103.56    112.06 o 
   8   5  16        5.33     -101.32    145.91 o 
   9   5  16       32.65      -61.35    124.30 o 
 -12   6  16      813.65      777.81    239.37 o 
 -11   6  16     1925.55     1551.94    163.61 o 
 -10   6  16      397.96      290.82    139.35 o 
  -9   6  16      191.65      -12.14     97.50 o 
  -8   6  16      234.82      211.99     89.40 o 
  -7   6  16       30.65      -45.69     60.56 o 
  -6   6  16     5669.28     5343.21    122.60 o 
  -5   6  16    15524.71    15918.13    294.54 o 
  -4   6  16    10307.49    10492.63    362.73 o 
  -3   6  16     6141.33     6263.30    294.02 o 
  -2   6  16     3820.89     3681.73    118.26 o 
  -1   6  16     2471.77     2288.92     64.66 o 
   0   6  16     2952.94     3052.49     97.24 o 
   1   6  16     2764.67     2772.33     80.74 o 
   2   6  16       11.40      -60.82     72.17 o 
   3   6  16     6757.12     6516.72    129.80 o 
   4   6  16     1460.17     1464.82     91.01 o 
   5   6  16       41.26       38.95     80.84 o 
   6   6  16     2291.92     2367.45    110.99 o 
   7   6  16     2349.33     2210.76    132.38 o 
   8   6  16     1390.41     1250.19    140.83 o 
 -12   7  16      457.49      468.73    198.76 o 
 -11   7  16       45.05      -74.36    134.34 o 
 -10   7  16        0.79       53.32    146.74 o 
  -9   7  16      271.63      390.39    139.67 o 
  -8   7  16      566.26      496.39    133.16 o 
  -7   7  16     1897.07     1946.42     93.10 o 
  -6   7  16      464.07      529.67     86.14 o 
  -5   7  16      298.08      311.96     66.29 o 
  -4   7  16      278.82      287.78    131.21 o 
  -3   7  16        9.36      -85.28     85.28 o 
  -2   7  16        8.85      -66.22     73.68 o 
  -1   7  16     2122.06     2083.19     83.09 o 
   0   7  16      425.65      397.91     54.77 o 
   1   7  16       24.91      -32.98     67.32 o 
   2   7  16      419.63      591.53     76.79 o 
   3   7  16      417.42      336.55     81.66 o 
   4   7  16     1260.15     1381.03     99.03 o 
   5   7  16     1739.71     1904.48    105.88 o 
   6   7  16      482.35      515.95    102.89 o 
   7   7  16        8.97      -39.12    112.28 o 
   8   7  16      317.26      608.30    161.94 o 
 -11   8  16      251.54      302.25    275.12 o 
 -10   8  16       41.83       64.87    184.03 o 
  -9   8  16      235.14      343.81    171.74 o 
  -8   8  16       36.24      109.82    156.62 o 
  -7   8  16        2.97       28.55     70.36 o 
  -6   8  16       14.22      -26.31     70.19 o 
  -5   8  16     2968.84     2813.30    138.74 o 
  -4   8  16     6210.63     6379.93    247.15 o 
  -3   8  16     2698.28     2527.66    103.07 o 
  -2   8  16       15.14       -7.84     53.69 o 
  -1   8  16      174.30      100.29     64.06 o 
   0   8  16      286.96      319.42     80.50 o 
   1   8  16     2020.27     2151.80    123.28 o 
   2   8  16       90.67       73.26     91.37 o 
   3   8  16     1633.70     1533.06     90.68 o 
   4   8  16       45.62      -31.73     98.80 o 
   5   8  16       16.12       59.41    110.85 o 
   6   8  16        4.32     -102.77    102.77 o 
   7   8  16      976.06     1066.22    147.08 o 
   8   8  16     1433.75     1430.55    297.67 o 
 -11   9  16        0.25      127.51    335.19 o 
 -10   9  16       14.96      178.25    210.94 o 
  -9   9  16        2.42     -156.69    167.46 o 
  -8   9  16       69.86        2.31    160.71 o 
  -7   9  16      794.36      967.06    113.54 o 
  -6   9  16     2588.90     2651.13    133.03 o 
  -5   9  16     3029.03     3203.59    108.36 o 
  -4   9  16      291.14      251.92     79.95 o 
  -3   9  16      613.18      554.77     94.03 o 
  -2   9  16     5363.95     5485.14    130.27 o 
  -1   9  16     1996.75     2067.71     83.96 o 
   0   9  16     1100.79     1006.27     80.02 o 
   1   9  16       11.01      139.69     83.71 o 
   2   9  16       54.59       83.77     94.15 o 
   3   9  16      377.38      368.21     90.47 o 
   4   9  16      656.13      462.86    109.91 o 
   5   9  16       22.07       39.47    102.19 o 
   6   9  16     1760.24     1835.63    182.30 o 
   7   9  16     2722.93     2822.46    186.15 o 
 -10  10  16        1.10      -22.97    226.92 o 
  -9  10  16       43.76      -66.13    212.90 o 
  -8  10  16        2.19       50.94    202.96 o 
  -7  10  16       57.21      250.31    125.24 o 
  -6  10  16       82.29     -137.27    137.27 o 
  -5  10  16      621.28      661.96    120.51 o 
  -4  10  16      975.88      988.75    117.10 o 
  -3  10  16      734.61      614.87    102.03 o 
  -2  10  16      112.23       -4.87     76.04 o 
  -1  10  16      160.47      234.90     76.44 o 
   0  10  16        0.59      -20.47     89.16 o 
   1  10  16      100.78       94.40     88.12 o 
   2  10  16      415.65      374.57     96.29 o 
   3  10  16        3.72     -107.22    107.22 o 
   4  10  16      105.48       -5.48    107.26 o 
   5  10  16       29.11      -80.12    128.57 o 
   6  10  16      513.14      591.42    134.61 o 
  -9  11  16       33.99     -252.73    252.73 o 
  -8  11  16      203.59      346.10    184.70 o 
  -7  11  16      768.01      861.60    147.94 o 
  -6  11  16      283.93      183.77    118.38 o 
  -5  11  16       44.31       96.49     93.13 o 
  -4  11  16      193.82      161.63    152.92 o 
  -3  11  16      377.84      250.57    103.51 o 
  -2  11  16      323.13      326.38    151.92 o 
  -1  11  16     1360.71     1454.10     93.67 o 
   0  11  16      359.09      308.84     81.26 o 
   1  11  16       99.83       45.45    114.39 o 
   2  11  16      626.98      753.46    103.94 o 
   3  11  16      103.79      123.24    116.64 o 
   4  11  16      186.24      110.25    124.00 o 
   5  11  16     1091.61     1011.61    214.21 o 
   6  11  16      478.28      518.74    141.54 o 
  -8  12  16      230.60      205.55    341.33 o 
  -7  12  16       17.40      313.93    156.40 o 
  -6  12  16     1079.84      896.99    175.34 o 
  -5  12  16     1064.97      968.73    104.43 o 
  -4  12  16      808.19     1054.11    126.69 o 
  -3  12  16      350.16      426.82    124.59 o 
  -2  12  16      531.64      377.72    181.11 o 
  -1  12  16       60.67      -81.01     92.94 o 
   0  12  16     1093.46      975.44    118.15 o 
   1  12  16      250.79      113.50    111.88 o 
   2  12  16      265.64      341.76    120.14 o 
   3  12  16      807.40      880.23    151.86 o 
   4  12  16      702.96      571.30    157.35 o 
   5  12  16      230.39      348.42    200.08 o 
  -7  13  16       95.35      -17.94    198.54 o 
  -6  13  16      206.00      453.74    148.62 o 
  -5  13  16      142.91      276.27    136.83 o 
  -4  13  16      123.80       77.33    196.14 o 
  -3  13  16        2.65     -219.42    219.42 o 
  -2  13  16        1.87       14.30    149.33 o 
  -1  13  16      208.49       46.41    113.75 o 
   0  13  16      211.68      777.06    229.64 o 
   1  13  16      119.33      156.07    112.05 o 
   2  13  16       47.58       23.85    136.58 o 
   3  13  16       73.21      -65.05    117.92 o 
  -6  14  16       64.51      201.50    170.29 o 
  -5  14  16      431.32      463.78    155.21 o 
  -4  14  16     1550.02     1442.61    162.42 o 
  -3  14  16      848.14      870.33    163.01 o 
  -2  14  16      180.56      151.94    151.17 o 
  -1  14  16       22.20       85.87    186.81 o 
   0  14  16       92.08     -110.48    133.50 o 
   1  14  16      107.69      634.54    196.48 o 
   2  14  16        0.64      -68.87    148.43 o 
 -13   1  17        7.42      -66.00    171.12 o 
 -12   1  17      570.88      609.44    148.00 o 
 -11   1  17     1827.45     1733.91    146.03 o 
 -10   1  17     2078.41     2077.53    149.53 o 
  -9   1  17      130.83       99.27     92.40 o 
  -8   1  17        4.85       37.30     75.41 o 
  -7   1  17       42.03       19.51     55.73 o 
  -6   1  17     2989.44     3073.45     74.48 o 
  -5   1  17    11771.10    11895.79    154.32 o 
  -4   1  17    27490.86    28091.88    339.25 o 
  -3   1  17     9551.19     9232.54    136.01 o 
  -2   1  17     6220.80     6413.95    100.01 o 
  -1   1  17       68.16       62.60     53.55 o 
   0   1  17     1694.78     1682.02     77.51 o 
   1   1  17     4281.08     4253.88     76.88 o 
   2   1  17       15.36        6.83     39.96 o 
   3   1  17      205.05      188.23     57.06 o 
   4   1  17      490.26      384.57     55.77 o 
   5   1  17       21.76       23.73     99.51 o 
   6   1  17      191.63      222.26    124.78 o 
   7   1  17     1265.97     1054.59    136.70 o 
   8   1  17     4457.57     4221.18    187.54 o 
   9   1  17     3463.72     3513.55    180.29 o 
 -13   2  17      723.85      574.80    159.89 o 
 -12   2  17     1790.39     1725.40    219.49 o 
 -11   2  17      270.96      224.95    151.30 o 
 -10   2  17      109.14      -16.26    125.60 o 
  -9   2  17      503.86      429.14     93.20 o 
  -8   2  17       77.34      -41.41     93.27 o 
  -7   2  17     1675.26     1585.73     71.66 o 
  -6   2  17     5088.61     4850.40     78.88 o 
  -5   2  17     1026.59      918.09     48.29 o 
  -4   2  17        4.43      -11.05     39.83 o 
  -3   2  17      788.38      951.90     59.48 o 
  -2   2  17     8084.96     7861.85    117.69 o 
  -1   2  17     8854.58     8791.69    308.48 o 
   0   2  17     7596.06     7346.37    207.71 o 
   1   2  17     1377.95     1356.45    160.55 o 
   2   2  17       67.71       57.94     48.95 o 
   3   2  17      226.25      328.57     78.45 o 
   4   2  17     1271.24     1296.27    100.35 o 
   5   2  17      294.56      257.67     87.13 o 
   6   2  17     1974.26     2030.33    143.73 o 
   7   2  17     1886.75     2068.85    174.50 o 
   8   2  17      906.30     1023.19    177.94 o 
   9   2  17        9.23      -16.21    157.86 o 
 -13   3  17       60.41     -183.87    183.87 o 
 -12   3  17       17.93      129.03    137.35 o 
 -11   3  17       23.91       57.26    119.56 o 
 -10   3  17      212.07      119.20     98.39 o 
  -9   3  17       45.75       40.93     85.96 o 
  -8   3  17      804.99      904.68     87.16 o 
  -7   3  17       65.58       15.55     63.14 o 
  -6   3  17       35.78       17.41     30.64 o 
  -5   3  17      291.50      198.14     43.29 o 
  -4   3  17     2817.95     2731.24     70.14 o 
  -3   3  17        4.56      -34.73     34.73 o 
  -2   3  17       34.48      -50.18     50.18 o 
  -1   3  17        6.30       54.87     55.98 o 
   0   3  17      526.14      452.12     52.17 o 
   1   3  17      231.77      202.44     51.69 o 
   2   3  17      237.51      295.46     45.01 o 
   3   3  17      454.75      476.73     78.47 o 
   4   3  17      926.11      938.52     82.01 o 
   5   3  17      356.45      545.27    111.60 o 
   6   3  17      216.84      203.47    132.07 o 
   7   3  17       12.67      -32.23    149.41 o 
   8   3  17      301.11      339.88    151.58 o 
   9   3  17        6.15        3.25    148.00 o 
 -13   4  17      567.09      794.34    245.14 o 
 -12   4  17      556.20      680.29    175.67 o 
 -11   4  17      407.87      550.10    126.54 o 
 -10   4  17       53.24      204.54     98.84 o 
  -9   4  17      323.56      361.90     77.91 o 
  -8   4  17      118.38       69.32     62.98 o 
  -7   4  17       13.08       92.02     49.63 o 
  -6   4  17     5009.81     5439.48    152.09 o 
  -5   4  17     5932.41     5761.47    156.00 o 
  -4   4  17      230.46      289.43     58.16 o 
  -3   4  17     6651.33     6691.07    101.09 o 
  -2   4  17     6365.66     5592.95    438.46 o 
  -1   4  17     2069.84     2111.88     66.93 o 
   0   4  17     3539.36     3544.49    114.78 o 
   1   4  17     3699.90     3409.66     95.85 o 
   2   4  17     1093.30     1135.24     75.74 o 
   3   4  17     1417.18     1723.13    127.73 o 
   4   4  17      625.87      716.61    101.26 o 
   5   4  17     1954.31     1783.55     92.82 o 
   6   4  17     2089.11     2012.69    106.35 o 
   7   4  17     2859.55     2502.48    133.59 o 
   8   4  17     1350.14     1459.95    179.16 o 
 -12   5  17      273.40       73.31    218.91 o 
 -11   5  17      189.79      -47.76    154.05 o 
 -10   5  17      447.71      317.64    108.77 o 
  -9   5  17      300.42      358.98     96.89 o 
  -8   5  17      404.62      534.84    113.33 o 
  -7   5  17       43.94       27.08     66.59 o 
  -6   5  17      116.77      107.11     60.88 o 
  -5   5  17     6072.04     6250.96    126.27 o 
  -4   5  17    18291.32    17177.49    539.24 o 
  -3   5  17     7138.10     7180.29    159.04 o 
  -2   5  17     1489.11     1386.74    138.37 o 
  -1   5  17     1220.84     1165.23     53.14 o 
   0   5  17      128.01      206.41     59.67 o 
   1   5  17      597.47      625.16     78.60 o 
   2   5  17     2363.25     2613.80     98.75 o 
   3   5  17       43.09       26.62     81.72 o 
   4   5  17      434.97      454.75     80.50 o 
   5   5  17     1135.11     1044.44    102.31 o 
   6   5  17      313.34      415.83    135.01 o 
   7   5  17     2877.00     3070.73    198.66 o 
   8   5  17     4611.62     4724.70    181.13 o 
 -12   6  17      226.46      234.23    229.17 o 
 -11   6  17       10.25      -95.53    231.77 o 
 -10   6  17      369.77      502.75    168.87 o 
  -9   6  17       25.60       57.15    106.72 o 
  -8   6  17      889.14      679.29    110.00 o 
  -7   6  17      331.54      346.73     86.74 o 
  -6   6  17       78.70      139.64     73.10 o 
  -5   6  17        8.80      -46.03     62.02 o 
  -4   6  17      465.45      403.20     68.67 o 
  -3   6  17     2343.42     2385.20     90.09 o 
  -2   6  17       54.56       36.78     50.46 o 
  -1   6  17     1585.77     1632.31     65.35 o 
   0   6  17     1298.16     1199.45     61.32 o 
   1   6  17      539.11      520.77     73.87 o 
   2   6  17      330.81      409.49    111.98 o 
   3   6  17     1431.01     1350.95     97.67 o 
   4   6  17     2688.43     2678.42    103.42 o 
   5   6  17       11.45      -88.99     88.99 o 
   6   6  17       89.14      169.76    125.34 o 
   7   6  17      140.99       68.00    132.64 o 
   8   6  17        4.81     -157.27    165.91 o 
 -12   7  17      229.01     -281.43    319.67 o 
 -11   7  17     1930.31     1852.94    175.87 o 
 -10   7  17      192.27      304.39    169.33 o 
  -9   7  17       18.19       17.19    134.33 o 
  -8   7  17      148.76      -16.88    158.16 o 
  -7   7  17      605.54      742.48    113.98 o 
  -6   7  17     1889.38     2066.50    103.36 o 
  -5   7  17     4631.77     4675.12    125.79 o 
  -4   7  17     4398.66     4633.09    254.07 o 
  -3   7  17     7750.35     7664.65    281.93 o 
  -2   7  17     9190.99     9433.17    255.82 o 
  -1   7  17      632.55      523.90     70.34 o 
   0   7  17     1826.35     1632.19     82.28 o 
   1   7  17      706.81      740.61     86.86 o 
   2   7  17     1017.38      789.15     93.21 o 
   3   7  17     2461.66     2380.12    102.34 o 
   4   7  17      222.93      115.37    104.05 o 
   5   7  17      778.30      782.55     97.51 o 
   6   7  17      150.48      136.95     96.16 o 
   7   7  17      632.33      346.34    179.84 o 
   8   7  17     1229.20     1046.36    388.95 o 
 -11   8  17      255.89      540.74    237.21 o 
 -10   8  17        2.17      173.74    274.24 o 
  -9   8  17       44.22      181.81    148.55 o 
  -8   8  17       65.59       63.47    194.28 o 
  -7   8  17     1187.22     1437.50    113.75 o 
  -6   8  17        7.78      -24.71     74.64 o 
  -5   8  17       15.97       37.47     85.27 o 
  -4   8  17        3.91      -23.73    109.59 o 
  -3   8  17      244.12      181.64    110.30 o 
  -2   8  17     2588.78     2381.41     79.63 o 
  -1   8  17     7159.18     7138.55    142.31 o 
   0   8  17     5320.02     5577.57    127.48 o 
   1   8  17      477.92      666.13     96.47 o 
   2   8  17      843.35      758.90     78.65 o 
   3   8  17       23.94      -41.06     89.60 o 
   4   8  17      122.40       67.04     88.42 o 
   5   8  17      649.76      623.01    103.46 o 
   6   8  17      470.70      631.93    112.28 o 
   7   8  17      130.58      133.83    167.07 o 
 -11   9  17      128.12      -64.49    426.89 o 
 -10   9  17      278.38      270.81    234.41 o 
  -9   9  17       28.87     -146.25    182.24 o 
  -8   9  17      115.19     -184.60    186.23 o 
  -7   9  17       33.35      144.69    135.06 o 
  -6   9  17       49.92      -26.58     69.23 o 
  -5   9  17      245.22       92.18     82.22 o 
  -4   9  17     1744.74     1991.62    102.67 o 
  -3   9  17     1169.09     1083.27    147.78 o 
  -2   9  17      177.81       83.74     59.98 o 
  -1   9  17      346.04      244.42     76.27 o 
   0   9  17      101.02       87.54     91.18 o 
   1   9  17      426.28      501.91    102.74 o 
   2   9  17      637.10      738.96     89.79 o 
   3   9  17       40.00        2.72     88.62 o 
   4   9  17       10.07      -79.10    108.99 o 
   5   9  17      268.46      228.57    132.65 o 
   6   9  17        8.88      -32.95    147.30 o 
   7   9  17      223.81     -182.84    182.84 o 
 -10  10  17      270.33      442.62    186.30 o 
  -9  10  17      299.07      375.13    223.60 o 
  -8  10  17        2.11     -248.05    287.73 o 
  -7  10  17      221.88      288.64    113.45 o 
  -6  10  17      398.53      353.34    135.34 o 
  -5  10  17     3042.40     2998.67    143.42 o 
  -4  10  17      538.08      539.55     94.86 o 
  -3  10  17     1957.33     2134.85    116.23 o 
  -2  10  17     2315.54     2175.28     83.75 o 
  -1  10  17     1062.42     1064.50    116.84 o 
   0  10  17      128.31      192.95     78.52 o 
   1  10  17      112.40      214.28     93.28 o 
   2  10  17        8.35      -22.47     94.35 o 
   3  10  17       24.05       41.97    114.19 o 
   4  10  17      201.15      123.75    131.46 o 
   5  10  17      359.44      348.91    164.36 o 
   6  10  17     2806.94     2945.44    166.19 o 
  -9  11  17      176.06      154.21    216.15 o 
  -8  11  17      435.50       60.07    254.38 o 
  -7  11  17        2.71      208.76    164.04 o 
  -6  11  17      142.42       68.14    126.54 o 
  -5  11  17      367.32      313.30    103.71 o 
  -4  11  17     4009.28     4160.33    226.27 o 
  -3  11  17     1467.63     1672.94    124.56 o 
  -2  11  17        1.27      -90.02    113.82 o 
  -1  11  17      974.50      894.22     94.99 o 
   0  11  17        8.15        5.03     94.74 o 
   1  11  17       51.66       27.09    111.54 o 
   2  11  17       65.01       53.81    105.52 o 
   3  11  17     1439.63     1624.26    148.57 o 
   4  11  17       46.77      -30.16    140.23 o 
   5  11  17      598.79      325.15    145.32 o 
  -8  12  17       23.28       71.12    231.76 o 
  -7  12  17      536.25      870.22    177.94 o 
  -6  12  17       12.13       86.67    134.15 o 
  -5  12  17      211.29      287.98    188.97 o 
  -4  12  17       78.01      256.40    143.46 o 
  -3  12  17        4.38      -54.32    148.85 o 
  -2  12  17        3.09      -88.90    160.14 o 
  -1  12  17      588.17      469.82    113.25 o 
   0  12  17      717.75      491.02     93.48 o 
   1  12  17        1.32        5.66    107.64 o 
   2  12  17      800.77      581.55    145.55 o 
   3  12  17      274.54      331.31    115.18 o 
   4  12  17       70.19      -66.11    166.46 o 
  -7  13  17       37.43      447.15    190.72 o 
  -6  13  17     1012.10     1146.13    134.12 o 
  -5  13  17      370.18      249.71    128.56 o 
  -4  13  17      551.62      644.84    143.45 o 
  -3  13  17      752.70      715.48    248.87 o 
  -2  13  17     1313.84     1407.47    153.50 o 
  -1  13  17      373.95      255.01    199.29 o 
   0  13  17      394.62      506.34    129.51 o 
   1  13  17      683.39      905.45    128.48 o 
   2  13  17        2.31      -38.77    122.44 o 
   3  13  17      826.09      698.66    135.62 o 
  -5  14  17       13.28      -59.26    207.52 o 
  -4  14  17       80.43      140.74    159.84 o 
  -3  14  17       34.67     -121.57    153.41 o 
  -2  14  17      167.44      508.53    235.04 o 
  -1  14  17     1268.17     1578.12    230.38 o 
   0  14  17      890.30      661.86    188.64 o 
   1  14  17      154.38      143.07    138.26 o 
 -13   0  18      207.26       46.26    308.21 o 
 -12   0  18      469.04      635.48    187.62 o 
 -11   0  18     6917.79     7320.69    289.67 o 
 -10   0  18     1654.44     1654.12    426.23 o 
  -9   0  18       15.16       99.41    322.03 o 
  -8   0  18      206.32      290.64    143.88 o 
  -7   0  18     3558.95     3796.91    255.55 o 
  -6   0  18     3807.18     3542.23    109.56 o 
  -5   0  18     1994.68     1912.28     96.17 o 
  -4   0  18     2256.50     2351.62     74.38 o 
  -3   0  18    11457.19    11595.74    292.02 o 
  -2   0  18    11894.70    11944.15    311.44 o 
  -1   0  18     1833.57     2105.58    417.89 o 
   0   0  18     3027.41     3151.03    100.54 o 
   1   0  18     2637.30     2667.59    271.32 o 
   2   0  18     1376.31     1427.64    126.89 o 
   3   0  18     1108.65     1320.46    151.98 o 
   4   0  18      297.01      306.19    109.40 o 
   5   0  18     3431.08     3330.67    183.08 o 
   6   0  18     2089.34     2287.50    194.99 o 
   7   0  18     3121.47     2841.52    266.40 o 
   8   0  18     4432.27     3763.96    279.89 o 
   9   0  18     4470.91     4918.25    571.01 o 
 -13   1  18      454.41      368.69    186.83 o 
 -12   1  18     3002.88     3009.53    195.31 o 
 -11   1  18      312.71      111.00    116.38 o 
 -10   1  18      577.68      605.12    117.85 o 
  -9   1  18      317.25      365.72    104.09 o 
  -8   1  18      543.53      617.77    100.07 o 
  -7   1  18      989.89     1061.96     77.52 o 
  -6   1  18      111.45      146.48     49.47 o 
  -5   1  18       81.69      104.99     32.05 o 
  -4   1  18       42.04      -18.55     40.28 o 
  -3   1  18     3127.97     3222.10     69.64 o 
  -2   1  18     1169.99     1219.00     61.64 o 
  -1   1  18     5527.61     5403.35    127.96 o 
   0   1  18     7016.25     6142.40    225.08 o 
   1   1  18      227.22      258.34     44.86 o 
   2   1  18      125.69      168.71     68.42 o 
   3   1  18      180.08      169.24     70.05 o 
   4   1  18     3415.53     3272.67    131.95 o 
   5   1  18     1256.61     1496.51    161.54 o 
   6   1  18      471.05      591.95    143.18 o 
   7   1  18       92.73     -104.82    133.20 o 
   8   1  18      426.69      152.94    134.72 o 
 -13   2  18      415.64      326.77    149.32 o 
 -12   2  18       88.01       18.78    156.64 o 
 -11   2  18       17.62     -137.58    137.58 o 
 -10   2  18        4.14     -159.42    177.39 o 
  -9   2  18       87.55       62.39    113.04 o 
  -8   2  18      664.23      559.61    106.74 o 
  -7   2  18     1498.38     1508.28     95.76 o 
  -6   2  18     1217.72     1127.60     72.32 o 
  -5   2  18     1843.44     1780.68     63.06 o 
  -4   2  18    11339.29    11190.79    288.12 o 
  -3   2  18      893.85      978.69     82.78 o 
  -2   2  18     1566.41     1646.62     60.33 o 
  -1   2  18      322.46      202.31     55.57 o 
   0   2  18      822.03      749.80     55.57 o 
   1   2  18       67.06       45.90     50.44 o 
   2   2  18       13.85       78.16     82.02 o 
   3   2  18      785.19      884.87     85.26 o 
   4   2  18      166.87      176.37     56.85 o 
   5   2  18     1357.99     1287.25    114.30 o 
   6   2  18      250.89      214.97    117.24 o 
   7   2  18      664.39      597.77    147.58 o 
   8   2  18     4962.72     4733.21    308.14 o 
 -13   3  18      175.45      -24.98    240.44 o 
 -12   3  18      280.69      262.61    160.92 o 
 -11   3  18      991.77      832.23    166.99 o 
 -10   3  18      340.33      173.67    117.93 o 
  -9   3  18      132.79       57.61     82.03 o 
  -8   3  18      357.65      479.37     74.71 o 
  -7   3  18     1241.51     1253.24     99.31 o 
  -6   3  18     3184.50     2973.13     66.01 o 
  -5   3  18     5963.94     5667.10    100.43 o 
  -4   3  18        0.26       23.32     36.26 o 
  -3   3  18    10006.23     9728.93    477.35 o 
  -2   3  18     6455.31     5855.37    147.03 o 
  -1   3  18     1636.41     1514.30     76.46 o 
   0   3  18     2509.27     2340.58     77.92 o 
   1   3  18     7109.72     7255.13    182.27 o 
   2   3  18     1444.65     1630.55     97.31 o 
   3   3  18      177.23      209.01     77.02 o 
   4   3  18     1511.17     1446.87     91.62 o 
   5   3  18       56.27       73.92    103.08 o 
   6   3  18     2983.72     3061.29    147.92 o 
   7   3  18     4875.90     5377.90    190.30 o 
   8   3  18      527.80      790.70    144.70 o 
 -12   4  18       27.97      173.04    119.27 o 
 -11   4  18      405.03      649.89    114.35 o 
 -10   4  18       39.18      141.52     92.85 o 
  -9   4  18     1420.81     1417.63     92.56 o 
  -8   4  18     1370.04     1249.74     78.64 o 
  -7   4  18      259.26      212.51     92.96 o 
  -6   4  18      198.37      183.40     64.24 o 
  -5   4  18     2967.00     2852.15    100.26 o 
  -4   4  18     5792.58     5773.65    214.88 o 
  -3   4  18     1386.31     1233.43     40.56 o 
  -2   4  18     3929.70     3787.84     91.79 o 
  -1   4  18     1405.70     1262.26     49.61 o 
   0   4  18     8636.03     8146.40    235.41 o 
   1   4  18      438.49      480.89     72.45 o 
   2   4  18     1441.37     1607.63     94.95 o 
   3   4  18      361.61      328.69     76.86 o 
   4   4  18      504.52      713.85    105.10 o 
   5   4  18     1118.17     1216.81    124.13 o 
   6   4  18      175.33      196.35    110.43 o 
   7   4  18     1557.29     1636.03    137.37 o 
   8   4  18     1649.72     1552.45    178.67 o 
 -12   5  18     1314.32     1592.39    222.76 o 
 -11   5  18        8.07       92.93    191.76 o 
 -10   5  18      228.77      103.78    133.92 o 
  -9   5  18      138.12      128.80    114.00 o 
  -8   5  18      512.15      547.31    109.95 o 
  -7   5  18      695.03      505.71    126.50 o 
  -6   5  18      435.64      450.92     63.68 o 
  -5   5  18       27.67       56.37     83.29 o 
  -4   5  18     1987.68     1988.46     97.43 o 
  -3   5  18     1451.20     1238.19     99.82 o 
  -2   5  18        4.70      -60.39     67.36 o 
  -1   5  18    12355.10    12155.73    214.77 o 
   0   5  18     6352.27     6027.83    192.23 o 
   1   5  18       16.83      -15.28     72.57 o 
   2   5  18      662.20      751.51     70.93 o 
   3   5  18       68.96       21.78     78.41 o 
   4   5  18     2018.36     2210.55    104.69 o 
   5   5  18      336.89      386.26     93.04 o 
   6   5  18        6.08      135.24    111.50 o 
   7   5  18      526.74      447.31    128.01 o 
   8   5  18      644.78      656.18    143.14 o 
 -12   6  18      607.26      522.57    204.25 o 
 -11   6  18     2918.36     2285.26    227.20 o 
 -10   6  18     1192.57     1341.60    147.68 o 
  -9   6  18      135.57      196.28    119.19 o 
  -8   6  18       12.76      -17.49    139.09 o 
  -7   6  18     1386.09     1326.10    114.77 o 
  -6   6  18     1004.00      868.49     74.39 o 
  -5   6  18     1720.51     1813.31     91.33 o 
  -4   6  18     5421.11     5148.38    157.14 o 
  -3   6  18     5270.19     5408.91    221.19 o 
  -2   6  18     5202.16     5069.91    101.88 o 
  -1   6  18     1383.52     1193.07     78.45 o 
   0   6  18     2981.57     3086.71    134.60 o 
   1   6  18     6404.90     6489.70    154.57 o 
   2   6  18      115.89       61.03     83.08 o 
   3   6  18     1424.53     1392.03     95.12 o 
   4   6  18       29.58       60.69     91.83 o 
   5   6  18     1138.35     1118.32    117.95 o 
   6   6  18      200.19      197.05    138.61 o 
   7   6  18      510.28      324.30    178.22 o 
 -11   7  18      242.38      227.20    150.18 o 
 -10   7  18       51.31      104.46    155.24 o 
  -9   7  18      409.20      575.98    237.76 o 
  -8   7  18      146.09        5.46    158.51 o 
  -7   7  18      286.90      117.36    104.83 o 
  -6   7  18      110.46       98.24     79.98 o 
  -5   7  18      113.58      124.92     72.78 o 
  -4   7  18      141.49      186.92    120.07 o 
  -3   7  18      491.45      409.11     96.22 o 
  -2   7  18        1.33      -48.53     52.05 o 
  -1   7  18      824.92      974.88     84.14 o 
   0   7  18     3207.70     3062.42    109.85 o 
   1   7  18      772.65      857.53     95.39 o 
   2   7  18      768.50      589.64     84.38 o 
   3   7  18        1.40      -36.01    106.18 o 
   4   7  18     1626.38     1597.75    122.06 o 
   5   7  18      502.01      382.40    112.51 o 
   6   7  18        1.25     -146.01    152.81 o 
   7   7  18       25.32      -23.66    153.53 o 
 -11   8  18      593.31      865.41    262.17 o 
 -10   8  18      408.48      366.94    208.02 o 
  -9   8  18      484.67      811.78    218.16 o 
  -8   8  18        0.73      -76.62    165.04 o 
  -7   8  18      488.26      519.71    101.82 o 
  -6   8  18      121.01      158.44     76.83 o 
  -5   8  18      500.89      382.55     85.71 o 
  -4   8  18     2534.57     2525.21    110.83 o 
  -3   8  18     3034.04     3011.51    148.21 o 
  -2   8  18      726.90      602.61     61.09 o 
  -1   8  18      477.14      457.69     75.75 o 
   0   8  18       20.07      -91.52     91.52 o 
   1   8  18       83.84      126.61     80.10 o 
   2   8  18      308.22      295.40    105.62 o 
   3   8  18     2573.42     2646.64    136.79 o 
   4   8  18        0.29     -124.15    124.15 o 
   5   8  18      465.37      361.15    141.37 o 
   6   8  18        9.30       76.62    146.66 o 
   7   8  18     1553.08     1481.53    301.18 o 
 -10   9  18       35.66      285.47    199.31 o 
  -9   9  18      157.02      146.77    170.16 o 
  -8   9  18      919.24     1034.56    204.24 o 
  -7   9  18       18.70       14.70    110.98 o 
  -6   9  18      494.71      536.55     85.98 o 
  -5   9  18     1072.61      973.88     92.62 o 
  -4   9  18      352.90      434.43    103.53 o 
  -3   9  18     1686.84     1496.38    119.92 o 
  -2   9  18     5094.32     5032.95    171.85 o 
  -1   9  18     1146.52     1156.72     84.54 o 
   0   9  18      942.69      697.20     88.70 o 
   1   9  18     1195.52     1293.07    110.05 o 
   2   9  18      504.61      346.57     83.01 o 
   3   9  18      123.67       14.99    104.73 o 
   4   9  18      225.30      119.81    104.14 o 
   5   9  18      338.98       88.31    134.61 o 
   6   9  18     1633.85     1737.32    180.83 o 
 -10  10  18      684.07      852.71    217.39 o 
  -9  10  18      856.57      950.99    184.15 o 
  -8  10  18      161.68      204.98    230.27 o 
  -7  10  18        3.95      -26.69    133.70 o 
  -6  10  18        0.03      -41.27    125.68 o 
  -5  10  18      155.82       40.73    114.74 o 
  -4  10  18     1272.38     1216.41     92.53 o 
  -3  10  18      175.62       42.95    132.69 o 
  -2  10  18      138.49      164.83     87.62 o 
  -1  10  18      110.84      162.75     92.98 o 
   0  10  18      256.76      295.32     85.37 o 
   1  10  18      120.47      107.95    117.32 o 
   2  10  18       47.50      110.02    110.38 o 
   3  10  18     1821.16     1957.49    124.97 o 
   4  10  18      196.25      131.19    118.77 o 
   5  10  18      140.51       45.98    137.26 o 
  -9  11  18        8.33     -135.53    239.07 o 
  -8  11  18       67.27     -171.52    178.64 o 
  -7  11  18        2.15       67.90    219.75 o 
  -6  11  18       25.29     -112.04    112.04 o 
  -5  11  18        1.55     -258.92    258.92 o 
  -4  11  18      146.28      189.85    139.80 o 
  -3  11  18       75.51      207.62    131.62 o 
  -2  11  18      523.45      558.54    104.98 o 
  -1  11  18     1124.92     1035.15    104.49 o 
   0  11  18      520.63      499.97    139.47 o 
   1  11  18        1.03       51.14    113.97 o 
   2  11  18      517.83      322.55    135.52 o 
   3  11  18       52.33       48.80    138.47 o 
   4  11  18       26.39       58.59    144.22 o 
  -8  12  18       44.02      158.10    278.51 o 
  -7  12  18      396.70      290.26    149.22 o 
  -6  12  18      419.86      395.08    172.62 o 
  -5  12  18      532.83      579.49    111.23 o 
  -4  12  18     1404.31     1505.38    145.22 o 
  -3  12  18     1537.78     1705.39    265.21 o 
  -2  12  18      948.29     1087.29    153.24 o 
  -1  12  18       43.91      -20.10    119.53 o 
   0  12  18      327.16      194.06    121.63 o 
   1  12  18      697.53      592.67    103.10 o 
   2  12  18       96.29       12.55    149.18 o 
   3  12  18       30.89       17.07    137.04 o 
  -6  13  18      247.39      398.74    155.26 o 
  -5  13  18       19.19       30.25    131.39 o 
  -4  13  18       38.79      -35.33    124.26 o 
  -3  13  18      290.19      264.97    150.81 o 
  -2  13  18      798.46      812.25    198.42 o 
  -1  13  18      770.43      571.53    158.31 o 
   0  13  18      222.76       89.72    181.20 o 
   1  13  18        9.78      155.11    129.74 o 
   2  13  18       17.06      -12.56    122.78 o 
  -4  14  18      532.83      335.74    173.20 o 
  -3  14  18      327.71      292.65    200.36 o 
  -2  14  18      148.41      113.50    175.82 o 
  -1  14  18       79.30      212.26    162.04 o 
   0  14  18       58.15      -82.40    274.91 o 
 -13   1  19        7.25      257.13    203.10 o 
 -12   1  19      158.06       29.14    163.43 o 
 -11   1  19     2799.87     2585.65    172.49 o 
 -10   1  19     3102.53     3315.00    288.40 o 
  -9   1  19      963.63      936.38    113.98 o 
  -8   1  19     1312.55     1356.19    109.93 o 
  -7   1  19     1130.15     1112.61     88.53 o 
  -6   1  19     2116.32     2082.56    109.47 o 
  -5   1  19      350.53      315.84     38.03 o 
  -4   1  19     2851.71     2874.55     69.61 o 
  -3   1  19     6132.00     5988.99     94.18 o 
  -2   1  19     5042.65     4724.10    110.66 o 
  -1   1  19     1059.41      991.60    126.87 o 
   0   1  19      544.88      545.29     84.77 o 
   1   1  19      562.68      605.95     62.76 o 
   2   1  19      877.55      984.82    100.51 o 
   3   1  19      726.31      688.41    100.38 o 
   4   1  19      251.54      238.17     89.47 o 
   5   1  19      208.39       31.11    118.17 o 
   6   1  19      186.20      113.45    138.56 o 
   7   1  19      923.37      765.67    129.82 o 
   8   1  19     2617.12     3017.80    195.86 o 
 -12   2  19     2408.49     2298.14    171.28 o 
 -11   2  19     1650.39     1623.48    143.32 o 
 -10   2  19      311.77      205.44    124.26 o 
  -9   2  19     1128.99     1088.02    103.12 o 
  -8   2  19      479.52      420.16     93.88 o 
  -7   2  19      387.82      378.62     79.28 o 
  -6   2  19     1285.43     1293.13     85.42 o 
  -5   2  19     1072.28     1019.19     55.52 o 
  -4   2  19      142.30       62.38     45.44 o 
  -3   2  19      314.68      327.86     44.39 o 
  -2   2  19     2059.30     1906.43    164.29 o 
  -1   2  19     3947.90     3581.81    145.72 o 
   0   2  19     6774.31     6829.73    294.35 o 
   1   2  19     1434.91     1526.71     90.82 o 
   2   2  19        2.31      -15.27     61.12 o 
   3   2  19       37.79       92.87     67.91 o 
   4   2  19       60.35       66.28     85.65 o 
   5   2  19       14.98     -102.96    102.96 o 
   6   2  19       66.74      285.47    155.00 o 
   7   2  19     1752.03     1983.94    139.89 o 
   8   2  19      280.51      264.15    146.27 o 
 -12   3  19       63.33     -192.38    192.38 o 
 -11   3  19      349.02      351.49    120.14 o 
 -10   3  19        0.06       90.64    125.40 o 
  -9   3  19       70.27       84.72     94.35 o 
  -8   3  19      149.03      133.84     82.74 o 
  -7   3  19     1418.87     1505.01     83.62 o 
  -6   3  19     1280.10     1202.64     55.86 o 
  -5   3  19     1188.73     1132.96     55.41 o 
  -4   3  19      213.46      117.74     40.85 o 
  -3   3  19      179.33      149.42     50.92 o 
  -2   3  19     1319.86     1233.59     81.86 o 
  -1   3  19        3.36       66.71     58.45 o 
   0   3  19      157.07      217.50     67.70 o 
   1   3  19      171.14       33.48     71.68 o 
   2   3  19      274.43      363.15     74.43 o 
   3   3  19        3.81       97.85     81.69 o 
   4   3  19        2.56        0.28     89.76 o 
   5   3  19     1835.11     1663.32    122.01 o 
   6   3  19       64.25       93.35    137.28 o 
   7   3  19       65.22       24.27    119.99 o 
   8   3  19       52.25      101.46    132.16 o 
 -12   4  19      669.50      419.22    164.69 o 
 -11   4  19     1257.22     1076.48    136.50 o 
 -10   4  19      241.76      176.88    102.21 o 
  -9   4  19      233.45      127.61    106.07 o 
  -8   4  19     2537.30     2555.77    120.72 o 
  -7   4  19     1670.31     1706.15    119.10 o 
  -6   4  19     2736.55     2827.92    161.44 o 
  -5   4  19     3457.53     3224.63    125.74 o 
  -4   4  19      353.97      274.53     38.91 o 
  -3   4  19      357.36      324.58     53.02 o 
  -2   4  19       23.97      -26.25     64.68 o 
  -1   4  19     2187.14     2358.58     94.90 o 
   0   4  19     3711.17     3609.98    163.33 o 
   1   4  19     1986.39     2013.36    101.29 o 
   2   4  19      113.96      139.44     79.80 o 
   3   4  19      139.72      155.02     92.31 o 
   4   4  19     2053.26     1990.64    109.06 o 
   5   4  19      162.07       33.98    114.00 o 
   6   4  19     2096.01     2069.53    146.88 o 
   7   4  19      882.54      631.98    113.15 o 
   8   4  19       67.37      153.49    151.75 o 
 -12   5  19      153.20       57.52    219.92 o 
 -11   5  19      654.99      653.03    217.14 o 
 -10   5  19     2528.44     2629.06    350.11 o 
  -9   5  19     3895.73     4219.43    180.34 o 
  -8   5  19     1145.14     1264.39    109.82 o 
  -7   5  19      568.42      807.43    150.14 o 
  -6   5  19       22.70      -42.79     68.81 o 
  -5   5  19     2293.04     2175.71     93.55 o 
  -4   5  19     1388.71     1519.10     98.46 o 
  -3   5  19      238.75      204.35     50.29 o 
  -2   5  19      548.98      614.26    123.94 o 
  -1   5  19      220.90      174.46     56.38 o 
   0   5  19     1876.49     2221.14    119.52 o 
   1   5  19     3131.87     3274.58    119.65 o 
   2   5  19      943.29      894.86     93.21 o 
   3   5  19     1610.54     1616.89    103.50 o 
   4   5  19       87.45      124.82     97.93 o 
   5   5  19      256.96      243.95    108.83 o 
   6   5  19        1.29      111.15    146.84 o 
   7   5  19     1404.81     1575.95    200.85 o 
 -12   6  19       47.50      175.93    311.94 o 
 -11   6  19       65.65     -122.18    161.45 o 
 -10   6  19      133.21      214.46    160.15 o 
  -9   6  19      366.37      217.53    126.14 o 
  -8   6  19      286.65      407.38    125.80 o 
  -7   6  19      408.31      384.70     98.64 o 
  -6   6  19     1201.49     1215.15     87.36 o 
  -5   6  19      578.60      560.32     99.39 o 
  -4   6  19     1476.43     1385.41    165.95 o 
  -3   6  19       79.44      146.61     85.96 o 
  -2   6  19       65.00       69.43     75.60 o 
  -1   6  19      339.38      395.46     74.99 o 
   0   6  19     2273.53     2293.81     88.93 o 
   1   6  19     2365.14     2267.76     99.27 o 
   2   6  19     1230.92     1283.55     95.08 o 
   3   6  19       52.91       16.62     89.98 o 
   4   6  19      277.51      242.21     88.57 o 
   5   6  19       25.73       99.55    129.68 o 
   6   6  19      513.73      682.57    160.53 o 
   7   6  19        3.24      183.16    174.16 o 
 -11   7  19     2263.53     2114.01    365.24 o 
 -10   7  19     1405.47     1452.55    210.11 o 
  -9   7  19      619.92      652.89    184.24 o 
  -8   7  19      228.77      140.41    152.94 o 
  -7   7  19      171.60      -32.03    124.12 o 
  -6   7  19       24.02      -26.17     73.39 o 
  -5   7  19      137.62      199.92     83.44 o 
  -4   7  19     2500.45     2658.53    122.58 o 
  -3   7  19     4626.50     4723.94    225.67 o 
  -2   7  19      553.98      762.26    113.03 o 
  -1   7  19      231.06      201.58     71.55 o 
   0   7  19       27.64       28.19     83.78 o 
   1   7  19     1087.86     1065.23    112.96 o 
   2   7  19      381.29      347.23    103.06 o 
   3   7  19       94.58       52.58     90.89 o 
   4   7  19      597.82      501.47    100.86 o 
   5   7  19      818.00      796.78    125.54 o 
   6   7  19      112.89      115.88    164.17 o 
   7   7  19      359.19      402.42    163.04 o 
 -11   8  19      229.24     -470.76    511.12 o 
 -10   8  19       20.77     -146.26    237.50 o 
  -9   8  19      214.12       10.82    183.70 o 
  -8   8  19        4.35     -163.28    163.28 o 
  -7   8  19        0.31       20.07    128.88 o 
  -6   8  19      696.59      605.23     97.97 o 
  -5   8  19      821.95      874.68     87.70 o 
  -4   8  19       52.56       41.27     73.73 o 
  -3   8  19       84.90       50.85    100.52 o 
  -2   8  19     1913.07     1798.03    102.62 o 
  -1   8  19     6197.95     6455.58    131.12 o 
   0   8  19     3215.17     3158.31    128.86 o 
   1   8  19     1281.66     1222.71    106.01 o 
   2   8  19        0.18      106.26     91.38 o 
   3   8  19      558.89      523.10    102.93 o 
   4   8  19     1353.93     1278.18    120.51 o 
   5   8  19        2.21       35.89    116.45 o 
   6   8  19       24.84      274.89    153.36 o 
 -10   9  19        9.12      -65.88    230.00 o 
  -9   9  19      349.92      715.70    212.01 o 
  -8   9  19        9.77     -123.61    157.53 o 
  -7   9  19     1327.95     1471.94    156.55 o 
  -6   9  19     1012.63     1165.86    278.55 o 
  -5   9  19       17.39      -91.81     93.48 o 
  -4   9  19      723.75      939.27     97.11 o 
  -3   9  19       84.71      214.25    117.08 o 
  -2   9  19      259.41      299.93    105.50 o 
  -1   9  19       97.99       34.44     95.32 o 
   0   9  19       74.44       40.40     97.58 o 
   1   9  19      304.37      316.98     94.73 o 
   2   9  19      321.64      249.11    101.16 o 
   3   9  19      391.70      277.37    104.40 o 
   4   9  19      789.00      695.16    111.73 o 
   5   9  19     1270.69     1349.65    265.21 o 
   6   9  19      102.00     -372.40    698.68 o 
  -9  10  19       15.58        0.61    256.47 o 
  -8  10  19     1533.69     2024.06    350.56 o 
  -7  10  19     1127.26     1045.67    219.49 o 
  -6  10  19      220.54      269.42    125.92 o 
  -5  10  19     1120.26     1052.58    117.22 o 
  -4  10  19       23.22      -34.88    119.66 o 
  -3  10  19      896.12      845.67    104.49 o 
  -2  10  19      753.96      721.52     96.88 o 
  -1  10  19        8.66       39.64     77.53 o 
   0  10  19      907.25      936.58    100.91 o 
   1  10  19     2594.79     2688.26    133.73 o 
   2  10  19      355.22      335.24    126.89 o 
   3  10  19      505.54      493.11    128.02 o 
   4  10  19     1036.89      890.13    130.88 o 
   5  10  19       21.04      -30.57    153.26 o 
  -8  11  19      325.00      273.58    233.07 o 
  -7  11  19       60.55     -137.12    207.11 o 
  -6  11  19        3.64       61.97    191.98 o 
  -5  11  19      331.24      283.80    121.90 o 
  -4  11  19     1053.11      922.71    144.86 o 
  -3  11  19      486.12      768.60    115.97 o 
  -2  11  19      449.56      480.73     91.69 o 
  -1  11  19      108.51      114.58    113.00 o 
   0  11  19      436.72      331.76    108.25 o 
   1  11  19       10.08     -101.26    122.58 o 
   2  11  19      961.94      970.87    139.67 o 
   3  11  19      772.95      795.48    154.33 o 
   4  11  19        6.32       62.62    134.23 o 
  -7  12  19       19.32        0.01    175.22 o 
  -6  12  19      175.33      387.17    195.83 o 
  -5  12  19       63.70       75.41    135.60 o 
  -4  12  19      288.23      280.33    110.65 o 
  -3  12  19     1589.12     1591.41    156.59 o 
  -2  12  19      170.07       61.11    132.88 o 
  -1  12  19     1019.09     1063.25    149.71 o 
   0  12  19      217.89      217.00    237.46 o 
   1  12  19      381.36      369.89    145.17 o 
   2  12  19      257.44      515.36    173.96 o 
   3  12  19      115.06      -79.47    239.68 o 
  -6  13  19      135.47      349.11    231.32 o 
  -5  13  19       18.24       46.28    173.17 o 
  -4  13  19        0.07       37.95    150.15 o 
  -3  13  19      385.33      382.28    125.51 o 
  -2  13  19     1163.60      738.09    476.17 o 
  -1  13  19      169.12      161.43    214.06 o 
   0  13  19     1060.84      249.15    452.86 o 
   1  13  19     1035.60      717.02    179.82 o 
 -12   0  20     1526.33      912.56    323.78 o 
 -11   0  20     3473.18     3283.65    253.29 o 
 -10   0  20     5226.88     5268.75    375.34 o 
  -9   0  20     4579.19     4889.23    261.48 o 
  -8   0  20     3119.92     3317.69    210.59 o 
  -7   0  20     6292.57     6645.16    248.08 o 
  -6   0  20      243.86      351.87    111.97 o 
  -5   0  20     4675.07     4700.46    189.37 o 
  -4   0  20       38.44       86.72     74.14 o 
  -3   0  20       54.75       59.42     67.01 o 
  -2   0  20     1825.21     1669.77    101.79 o 
  -1   0  20     1073.58      987.86    121.09 o 
   0   0  20     1330.33     1493.72    253.81 o 
   2   0  20     1933.85     2212.04    172.15 o 
   3   0  20       19.60       58.15    114.30 o 
   4   0  20      746.76      546.22    284.74 o 
   5   0  20     2073.56     2601.71    335.56 o 
   6   0  20      229.47      177.17    223.24 o 
   7   0  20       58.70      138.55    176.48 o 
   8   0  20      850.31      742.18    265.09 o 
 -12   1  20      758.70      954.05    143.77 o 
 -11   1  20        2.24       39.03    125.43 o 
 -10   1  20      167.34      172.65    134.74 o 
  -9   1  20        7.82      -38.87    109.43 o 
  -8   1  20        3.34      -98.99     98.99 o 
  -7   1  20      544.57      431.42     88.31 o 
  -6   1  20     4334.26     3833.23    148.72 o 
  -5   1  20       33.24      164.78     71.73 o 
  -4   1  20      149.29      159.38     43.52 o 
  -3   1  20      325.87      298.24     51.43 o 
  -2   1  20      881.05      881.90     70.00 o 
  -1   1  20     6303.33     5534.11    244.68 o 
   0   1  20     2996.49     2826.85    179.65 o 
   1   1  20      504.98      555.40     80.09 o 
   2   1  20       71.17      -21.07     80.79 o 
   3   1  20      188.89      110.01    107.43 o 
   4   1  20      139.62       22.90    107.66 o 
   5   1  20      116.08      -62.69    117.30 o 
   6   1  20      728.18      820.71    120.24 o 
   7   1  20      116.56       49.77    151.45 o 
   8   1  20      771.42      806.09    137.21 o 
 -12   2  20       13.73      131.74    173.24 o 
 -11   2  20       91.06       14.83    119.09 o 
 -10   2  20     2403.20     2228.13    134.98 o 
  -9   2  20     2825.37     2919.27    127.47 o 
  -8   2  20      162.97      200.05     85.71 o 
  -7   2  20      719.85      719.64     76.10 o 
  -6   2  20      996.90     1020.76     83.35 o 
  -5   2  20     1149.94     1049.07     91.32 o 
  -4   2  20     3343.62     3302.99     82.92 o 
  -3   2  20      159.77       87.62     43.79 o 
  -2   2  20     1124.57     1221.54     66.23 o 
  -1   2  20       61.20       88.81     69.81 o 
   0   2  20        9.33      -41.85     66.31 o 
   1   2  20      288.33      296.55     82.16 o 
   2   2  20     4916.46     4687.04    146.93 o 
   3   2  20     3906.53     3973.24    166.69 o 
   4   2  20       30.17       -5.77    118.36 o 
   5   2  20      729.37      640.30    145.90 o 
   6   2  20      314.44      337.38    142.17 o 
   7   2  20      149.68       64.85    209.88 o 
   8   2  20      512.42      756.94    333.88 o 
 -12   3  20       92.49       92.95    211.56 o 
 -11   3  20     1676.55     1979.15    145.38 o 
 -10   3  20      355.38      365.59    121.46 o 
  -9   3  20     1120.83     1114.40    115.05 o 
  -8   3  20     6040.10     6267.93    264.51 o 
  -7   3  20     1317.66     1234.83    103.62 o 
  -6   3  20        3.01       -5.80     60.15 o 
  -5   3  20        5.64      -43.62     63.67 o 
  -4   3  20     1065.07      862.66    166.31 o 
  -3   3  20     1967.98     2032.64    109.61 o 
  -2   3  20       95.16      148.23     57.05 o 
  -1   3  20      438.54      263.98    103.91 o 
   0   3  20     5180.02     5243.87    123.37 o 
   1   3  20     9193.24     9262.96    190.23 o 
   2   3  20     1848.94     2004.72    114.94 o 
   3   3  20     1486.72     1448.52    107.55 o 
   4   3  20     3975.54     4015.07    140.70 o 
   5   3  20        1.62       23.38    132.03 o 
   6   3  20      906.63      925.03    131.20 o 
   7   3  20      557.97      536.43    145.75 o 
 -12   4  20       92.27     -129.83    173.53 o 
 -11   4  20      101.25       48.73    209.60 o 
 -10   4  20      352.49      244.26    157.91 o 
  -9   4  20      883.13      866.82    175.66 o 
  -8   4  20      229.80      203.31    104.46 o 
  -7   4  20      541.00      639.50    126.79 o 
  -6   4  20        6.65      169.48    136.91 o 
  -5   4  20      130.49       95.70     86.91 o 
  -4   4  20      611.20      729.39     65.43 o 
  -3   4  20      645.21      584.82     76.10 o 
  -2   4  20     1029.76      801.37    119.94 o 
  -1   4  20      297.67      186.86     81.55 o 
   0   4  20      334.16      332.45     69.14 o 
   1   4  20      340.48      407.04     80.18 o 
   2   4  20      389.98      402.74     83.30 o 
   3   4  20     3090.74     3009.85    114.43 o 
   4   4  20      184.56      156.66    110.65 o 
   5   4  20      268.45      275.89    130.00 o 
   6   4  20      133.44      113.59    156.77 o 
   7   4  20      337.66      378.15    154.30 o 
 -12   5  20      400.87      524.76    240.64 o 
 -11   5  20       11.66      -87.87    191.68 o 
 -10   5  20        6.01      -45.38    198.03 o 
  -9   5  20       36.62      -22.52    138.37 o 
  -8   5  20       18.14      113.17    146.56 o 
  -7   5  20     1342.17     1369.44    159.20 o 
  -6   5  20     3052.56     3111.91    143.95 o 
  -5   5  20      192.22       82.61    102.24 o 
  -4   5  20     1641.53     1760.15     93.54 o 
  -3   5  20     1681.04     1590.79     61.39 o 
  -2   5  20        5.32       37.41     80.36 o 
  -1   5  20     1947.40     1658.40     94.98 o 
   0   5  20      688.25      768.82     86.20 o 
   1   5  20      136.17      181.89     78.47 o 
   2   5  20        0.78      -80.55     95.86 o 
   3   5  20      470.11      347.33    103.37 o 
   4   5  20      479.00      636.60    136.26 o 
   5   5  20     1293.73     1304.10    144.45 o 
   6   5  20      455.98      576.80    174.34 o 
   7   5  20      258.60      216.14    147.79 o 
 -11   6  20     2436.71     3439.57    718.42 o 
 -10   6  20     3560.35     3399.29    231.36 o 
  -9   6  20     1836.03     1951.38    181.16 o 
  -8   6  20     1596.72     1612.19    135.01 o 
  -7   6  20     1520.87     1832.89    122.31 o 
  -6   6  20      182.42      156.93     75.66 o 
  -5   6  20      350.03      317.46     93.25 o 
  -4   6  20      534.51      563.33    120.31 o 
  -3   6  20     3088.84     3243.28    135.52 o 
  -2   6  20     4013.34     4257.19    121.99 o 
  -1   6  20      642.46      610.12     77.64 o 
   0   6  20      869.30      900.40     83.01 o 
   1   6  20     1447.68     1634.80    104.04 o 
   2   6  20     3335.89     3235.37    118.92 o 
   3   6  20      993.30      845.47    108.79 o 
   4   6  20     3512.87     3447.90    151.58 o 
   5   6  20     1085.05     1355.25    160.67 o 
   6   6  20       28.60      221.03    150.92 o 
   7   6  20        3.74       89.03    193.96 o 
 -11   7  20       15.52        3.05    195.98 o 
 -10   7  20       15.78     -199.79    215.16 o 
  -9   7  20      311.73      217.70    167.40 o 
  -8   7  20       32.08       10.73    178.39 o 
  -7   7  20        2.63       37.51    121.92 o 
  -6   7  20      995.49      943.14     93.81 o 
  -5   7  20     1294.54     1139.42    101.18 o 
  -4   7  20      514.40      573.91    104.95 o 
  -3   7  20      908.48     1169.50     90.62 o 
  -2   7  20     3701.14     3988.42    174.69 o 
  -1   7  20     6028.91     5894.87    127.33 o 
   0   7  20       22.44      -92.82     92.82 o 
   1   7  20      430.43      377.25     84.12 o 
   2   7  20       10.16       96.35     97.73 o 
   3   7  20       77.67      102.61    106.11 o 
   4   7  20      321.04      293.27    118.28 o 
   5   7  20        5.57      -18.15    148.54 o 
   6   7  20      250.42      427.97    172.77 o 
 -10   8  20     1777.42     1626.64    308.15 o 
  -9   8  20     1772.31     2117.75    250.18 o 
  -8   8  20      614.41      899.85    170.86 o 
  -7   8  20      929.17     1017.41    153.81 o 
  -6   8  20      690.74      563.48    125.74 o 
  -5   8  20       40.77       -2.05     86.21 o 
  -4   8  20      495.21      486.78    135.37 o 
  -3   8  20      151.00      151.86    104.18 o 
  -2   8  20      585.80      705.82     97.23 o 
  -1   8  20      496.49      459.60     90.56 o 
   0   8  20     1572.21     1636.88     99.42 o 
   1   8  20      377.35      267.37    100.75 o 
   2   8  20     1677.35     1851.29    111.72 o 
   3   8  20      982.50     1033.09    122.58 o 
   4   8  20       12.95       93.85    119.33 o 
   5   8  20      744.23      604.52    128.54 o 
   6   8  20      110.08       39.91    167.60 o 
 -10   9  20      170.61     -173.45    239.15 o 
  -9   9  20      294.81      255.72    175.07 o 
  -8   9  20     1819.95     1985.84    200.32 o 
  -7   9  20     1442.03     1570.50    163.49 o 
  -6   9  20       93.65      169.95    149.55 o 
  -5   9  20       68.45      105.58     93.70 o 
  -4   9  20      183.21      187.40     98.22 o 
  -3   9  20      733.88      666.16    107.41 o 
  -2   9  20     1002.04      942.45     97.25 o 
  -1   9  20      359.76      383.12     76.47 o 
   0   9  20     3339.62     3204.11    122.62 o 
   1   9  20     5629.51     5983.70    181.53 o 
   2   9  20     1584.82     1566.81    121.19 o 
   3   9  20      183.48      306.18    112.70 o 
   4   9  20      844.79     1086.52    138.92 o 
   5   9  20       47.22      203.47    174.55 o 
  -9  10  20      458.91      764.03    213.31 o 
  -8  10  20      265.51      454.51    155.15 o 
  -7  10  20        3.63      -76.86    181.17 o 
  -6  10  20      106.00      -35.02    126.89 o 
  -5  10  20       55.34       71.78    112.50 o 
  -4  10  20        7.46      -50.92    139.10 o 
  -3  10  20        0.02     -115.61    115.61 o 
  -2  10  20      140.01      140.02     96.48 o 
  -1  10  20        0.94        4.19    139.53 o 
   0  10  20      688.97      626.29    110.00 o 
   1  10  20      934.14      941.69     98.24 o 
   2  10  20      156.55       49.80    119.23 o 
   3  10  20      550.67      519.28    107.54 o 
   4  10  20       39.79      -41.27    145.06 o 
  -8  11  20        2.63     -211.63    211.63 o 
  -7  11  20      251.75      160.57    146.80 o 
  -6  11  20      853.19      688.47    177.41 o 
  -5  11  20        6.48     -101.45    101.45 o 
  -4  11  20      388.69      463.71    178.77 o 
  -3  11  20      676.16      842.47    191.43 o 
  -2  11  20       39.09      270.39    112.24 o 
  -1  11  20      585.94      509.06    118.25 o 
   0  11  20      293.15      194.46    106.60 o 
   1  11  20       70.11      118.60    109.88 o 
   2  11  20       32.36       -7.70    124.46 o 
   3  11  20      108.95     -155.32    235.28 o 
  -7  12  20      180.24      -63.32    227.34 o 
  -6  12  20        7.79     -139.12    203.51 o 
  -5  12  20        3.45       25.57    150.03 o 
  -4  12  20        0.82       50.44    195.27 o 
  -3  12  20      816.67      710.62    161.51 o 
  -2  12  20     1150.38     1459.03    175.51 o 
  -1  12  20       27.10      331.28    255.22 o 
   0  12  20      148.97       45.01    195.80 o 
   1  12  20      228.97      101.73    133.55 o 
   2  12  20     1058.14      910.27    204.60 o 
  -5  13  20        2.33      -97.12    190.83 o 
  -4  13  20        3.41       37.74    167.10 o 
  -3  13  20       57.41       27.21    171.14 o 
  -2  13  20      557.88      448.61    125.23 o 
  -1  13  20      531.90      466.81    331.24 o 
   0  13  20      101.77     -111.12    183.65 o 
 -12   1  21      209.68       60.31    132.17 o 
 -11   1  21      910.12      860.81    133.09 o 
 -10   1  21     3982.05     4320.75    176.21 o 
  -9   1  21     4758.90     4763.15    224.30 o 
  -8   1  21     3368.42     3289.28    168.83 o 
  -7   1  21       79.87       33.33     96.00 o 
  -6   1  21      160.62      121.76     89.88 o 
  -5   1  21     3889.94     3748.70    116.81 o 
  -4   1  21      797.62      972.19     90.23 o 
  -3   1  21      100.54       86.46     53.16 o 
  -2   1  21      730.94      731.73     69.35 o 
  -1   1  21      193.10      237.93    140.67 o 
   0   1  21      641.74      992.41    272.89 o 
   1   1  21     3049.90     3287.43    125.12 o 
   2   1  21     3883.58     3812.69    137.92 o 
   3   1  21     4391.21     4332.96    159.75 o 
   4   1  21     3520.32     3686.62    158.38 o 
   5   1  21     1481.69     1317.13    124.39 o 
   6   1  21       10.92       77.90    119.24 o 
   7   1  21       37.50      102.67    127.93 o 
 -12   2  21      981.03      877.58    143.30 o 
 -11   2  21     1072.18     1255.61    156.01 o 
 -10   2  21      172.56       88.99    135.35 o 
  -9   2  21       51.10      126.67    102.54 o 
  -8   2  21     1713.14     1698.59    107.96 o 
  -7   2  21     3459.11     3684.94    121.40 o 
  -6   2  21     2812.07     2899.13     99.19 o 
  -5   2  21      111.24       50.15     91.09 o 
  -4   2  21      173.21       29.81     93.93 o 
  -3   2  21        7.24       14.50     72.67 o 
  -2   2  21      576.34      580.60    112.01 o 
  -1   2  21     1059.28      775.17    164.13 o 
   0   2  21     3329.54     3170.62    149.54 o 
   1   2  21     3691.40     3918.32    167.29 o 
   2   2  21      768.26      850.09     81.96 o 
   3   2  21      553.95      630.56    116.51 o 
   4   2  21      220.76      166.32    118.05 o 
   5   2  21      765.25      619.25    158.65 o 
   6   2  21      114.60      201.34    123.54 o 
   7   2  21       49.58        5.71    156.73 o 
 -12   3  21      209.23      167.68    178.29 o 
 -11   3  21        2.68     -181.27    191.69 o 
 -10   3  21      541.75      526.72    136.29 o 
  -9   3  21        4.24     -129.43    170.66 o 
  -8   3  21     1079.71     1019.12    169.27 o 
  -7   3  21      239.09      137.37     78.90 o 
  -6   3  21      121.20      247.59     86.90 o 
  -5   3  21      101.07      104.02     63.27 o 
  -4   3  21        0.93       -5.60     70.79 o 
  -3   3  21      568.31      574.44     76.14 o 
  -2   3  21      373.21      357.98     89.74 o 
  -1   3  21     2529.57     2352.60    124.44 o 
   0   3  21      313.63      220.47     95.69 o 
   1   3  21      759.17      550.97    110.59 o 
   2   3  21     1418.75     1233.33    100.28 o 
   3   3  21       75.78      157.05    111.98 o 
   4   3  21      295.72      122.41    121.48 o 
   5   3  21        5.88     -118.61    131.40 o 
   6   3  21        1.01     -144.48    144.48 o 
   7   3  21       12.39     -166.24    166.24 o 
 -12   4  21      274.22      -82.01    210.84 o 
 -11   4  21     2061.20     1755.28    205.83 o 
 -10   4  21      573.07      589.22    195.81 o 
  -9   4  21     2013.19     1750.40    168.59 o 
  -8   4  21     2648.89     2709.71    183.01 o 
  -7   4  21     2306.60     2202.27    145.32 o 
  -6   4  21     1750.95     1884.83    192.00 o 
  -5   4  21     1291.86     1287.19    192.95 o 
  -4   4  21       49.29      146.68     54.24 o 
  -3   4  21      203.62      147.91     67.83 o 
  -2   4  21     1018.19     1094.85    158.27 o 
  -1   4  21      444.28      515.48    111.30 o 
   0   4  21     6150.62     6434.85    262.59 o 
   1   4  21     4482.12     4384.06    140.42 o 
   2   4  21      127.10       97.55     86.36 o 
   3   4  21     3217.18     2891.91    132.17 o 
   4   4  21     1103.46     1245.49    133.87 o 
   5   4  21     1281.40     1275.61    151.51 o 
   6   4  21      316.09       38.35    149.35 o 
   7   4  21        1.39       54.10    186.30 o 
 -11   5  21      691.23      558.24    174.25 o 
 -10   5  21     3427.51     3437.07    182.76 o 
  -9   5  21     3219.47     3371.26    256.45 o 
  -8   5  21     1124.53     1177.22    167.82 o 
  -7   5  21       85.50       95.44    126.48 o 
  -6   5  21      521.91      668.75    103.57 o 
  -5   5  21      800.09      792.08    131.96 o 
  -4   5  21       48.13       14.56    108.56 o 
  -3   5  21     2597.21     2550.96    106.70 o 
  -2   5  21        0.41      -25.00     85.10 o 
  -1   5  21     1524.83     1260.45    108.88 o 
   0   5  21     2738.48     2592.91    123.90 o 
   1   5  21       85.93       32.32     76.88 o 
   2   5  21     8329.13     8023.02    305.03 o 
   3   5  21     3453.53     3314.40    134.79 o 
   4   5  21     1404.52     1596.62    145.44 o 
   5   5  21      313.26      504.00    133.05 o 
   6   5  21      153.18      146.02    156.33 o 
 -11   6  21        8.10      124.58    230.88 o 
 -10   6  21       14.38     -185.01    245.19 o 
  -9   6  21       32.02       -0.09    165.09 o 
  -8   6  21       85.37       62.25    139.23 o 
  -7   6  21      193.79      215.78    124.83 o 
  -6   6  21      106.42      255.46    151.93 o 
  -5   6  21      221.80      123.80     98.47 o 
  -4   6  21      135.13      -24.26     88.73 o 
  -3   6  21     1380.43     1376.65     97.49 o 
  -2   6  21        7.02      -74.32    101.75 o 
  -1   6  21     2370.43     2367.61     95.96 o 
   0   6  21      339.87      231.31     90.04 o 
   1   6  21      539.53      469.49     83.95 o 
   2   6  21      153.75      205.89     98.84 o 
   3   6  21      518.76      559.97    124.78 o 
   4   6  21      264.89      108.28    154.99 o 
   5   6  21       85.82       62.43    136.10 o 
   6   6  21      349.04      651.37    178.88 o 
 -11   7  21     1184.06     1727.73    451.02 o 
 -10   7  21     2558.26     2371.46    220.20 o 
  -9   7  21     2034.63     2323.59    645.59 o 
  -8   7  21     1038.45     1259.39    144.93 o 
  -7   7  21      562.58      448.23    141.84 o 
  -6   7  21        7.55       56.81    122.12 o 
  -5   7  21      544.28      516.56     97.45 o 
  -4   7  21      599.24      735.05    164.07 o 
  -3   7  21       58.03       15.02     85.78 o 
  -2   7  21      709.97      835.19    103.05 o 
  -1   7  21       78.13      -71.02     71.02 o 
   0   7  21     3317.86     2917.72    119.70 o 
   1   7  21     3320.25     3211.12    116.73 o 
   2   7  21     1342.95     1321.14    104.26 o 
   3   7  21     1495.35     1492.38    118.52 o 
   4   7  21     2243.14     2136.87    173.84 o 
   5   7  21      334.84      122.33    143.33 o 
   6   7  21        3.90     -163.58    163.58 o 
 -10   8  21       16.06     -146.40    312.27 o 
  -9   8  21      146.59      -54.40    337.01 o 
  -8   8  21      132.72       63.37    144.58 o 
  -7   8  21      648.15      756.89    124.24 o 
  -6   8  21     1950.78     2205.46    133.71 o 
  -5   8  21      141.64      182.92     97.32 o 
  -4   8  21        5.70     -107.74    107.74 o 
  -3   8  21        3.61      -81.78    107.59 o 
  -2   8  21     1151.22     1198.66    105.53 o 
  -1   8  21     2439.54     2513.99     97.61 o 
   0   8  21      654.66      640.60     98.75 o 
   1   8  21      824.25      696.98    106.33 o 
   2   8  21     1939.59     1818.44    124.78 o 
   3   8  21      723.94      861.32    113.96 o 
   4   8  21        0.30      175.87    126.19 o 
   5   8  21      372.65      323.20    149.57 o 
  -9   9  21      548.16      410.01    194.22 o 
  -8   9  21       25.20      136.22    151.27 o 
  -7   9  21     1196.28     1486.78    188.37 o 
  -6   9  21       87.81       40.26    134.91 o 
  -5   9  21      143.79       47.69    140.42 o 
  -4   9  21        1.75     -113.65    123.77 o 
  -3   9  21      109.25       61.79    139.47 o 
  -2   9  21      221.85      217.60    100.69 o 
  -1   9  21      448.10      356.06    104.50 o 
   0   9  21      183.95      192.60    107.15 o 
   1   9  21     1463.34     1579.15    121.17 o 
   2   9  21     3341.17     3260.82    130.94 o 
   3   9  21      386.50      505.40    165.86 o 
   4   9  21      387.24      449.68    111.22 o 
  -8  10  21     1646.33     2105.17    194.95 o 
  -7  10  21      729.74      678.57    188.88 o 
  -6  10  21      175.31      129.27    164.91 o 
  -5  10  21       10.84       27.74    164.71 o 
  -4  10  21      163.49      121.21    116.66 o 
  -3  10  21       11.56       31.25    107.53 o 
  -2  10  21      131.61      284.59    115.71 o 
  -1  10  21       71.88       22.81    105.32 o 
   0  10  21     1292.69     1207.59    103.65 o 
   1  10  21     2354.81     2398.67    150.81 o 
   2  10  21      614.01      688.89    125.10 o 
   3  10  21     1018.24     1272.52    211.39 o 
  -7  11  21       50.44     -154.01    154.01 o 
  -6  11  21        1.08     -220.89    220.89 o 
  -5  11  21      580.88      394.24    272.49 o 
  -4  11  21      492.19      283.47    147.40 o 
  -3  11  21      224.54      470.25    138.97 o 
  -2  11  21      162.71      112.92    112.90 o 
  -1  11  21      413.90      427.41    131.72 o 
   0  11  21      868.86      744.75    127.93 o 
   1  11  21      190.90      255.76    121.95 o 
   2  11  21     3698.92     3834.31    152.77 o 
  -6  12  21      995.00      948.60    222.82 o 
  -5  12  21      123.56      -74.58    292.69 o 
  -4  12  21      630.23      726.73    153.13 o 
  -3  12  21      307.62      234.03    218.79 o 
  -2  12  21       56.16      169.90    147.34 o 
  -1  12  21      429.53      534.72    121.88 o 
   0  12  21        1.00       66.56    176.05 o 
   1  12  21       59.59      150.15    180.87 o 
 -12   0  22      543.39      436.51    225.87 o 
 -11   0  22      469.48      573.53    194.14 o 
 -10   0  22     3015.50     2828.65    230.64 o 
  -9   0  22     6134.14     5654.96    337.87 o 
  -8   0  22     9524.90     9620.49    377.12 o 
  -7   0  22     3036.15     3243.11    228.14 o 
  -6   0  22       21.26      174.48    121.15 o 
  -5   0  22     2276.12     2644.72    157.59 o 
  -4   0  22       31.69       64.73    144.56 o 
  -3   0  22     1408.16     1421.60    151.16 o 
  -2   0  22     5720.87     6264.00    214.25 o 
  -1   0  22     1523.30     1404.12    139.83 o 
   0   0  22     2109.34     2554.15    197.32 o 
   1   0  22     3398.42     3145.20    158.76 o 
   2   0  22     4130.67     4012.39    317.42 o 
   3   0  22    13394.28    13420.91    333.15 o 
   4   0  22    17480.91    18004.66    487.57 o 
   5   0  22     4338.44     4526.01    257.55 o 
   6   0  22      464.38      693.65    160.87 o 
   7   0  22      480.00      396.81    180.36 o 
 -12   1  22        3.33      -34.60    302.51 o 
 -11   1  22        3.69     -139.97    139.97 o 
 -10   1  22       49.43      -48.74    124.32 o 
  -9   1  22        1.30      -70.05    118.47 o 
  -8   1  22      223.93      226.01    162.68 o 
  -7   1  22     1965.99     1840.83    100.54 o 
  -6   1  22     3109.69     3233.02    121.06 o 
  -5   1  22     1363.42     1195.07    107.39 o 
  -4   1  22      144.14      107.39     78.70 o 
  -3   1  22      565.66      592.51     79.94 o 
  -2   1  22      115.95      234.25    113.42 o 
  -1   1  22      480.28      496.25     85.22 o 
   0   1  22       30.45      200.20    270.26 o 
   1   1  22      260.76      219.64    110.69 o 
   2   1  22       18.59       72.46    108.41 o 
   3   1  22      183.53      154.35    100.48 o 
   4   1  22        1.26      103.68    115.80 o 
   5   1  22     1805.47     1911.73    130.03 o 
   6   1  22      862.89      991.72    146.41 o 
   7   1  22       98.51      375.08    171.84 o 
 -12   2  22       64.59      315.18    202.77 o 
 -11   2  22      501.00      167.38    181.30 o 
 -10   2  22     1645.40     1645.84    133.55 o 
  -9   2  22     1418.02     1601.32    119.21 o 
  -8   2  22        1.24      -86.13     90.41 o 
  -7   2  22     1010.95     1039.39    133.74 o 
  -6   2  22        9.45      -51.08     73.80 o 
  -5   2  22       45.38       18.18     78.35 o 
  -4   2  22      595.63      471.50     86.51 o 
  -3   2  22     1777.16     1975.58    120.52 o 
  -2   2  22       72.51       51.04    100.16 o 
  -1   2  22     2270.19     2351.47    172.25 o 
   0   2  22      384.64      312.65    176.02 o 
   1   2  22     1285.20     1211.09    140.39 o 
   2   2  22     5175.51     5461.84    164.68 o 
   3   2  22     3223.43     3365.02    140.53 o 
   4   2  22       58.57      -28.15    115.66 o 
   5   2  22       13.22       11.25    136.53 o 
   6   2  22      137.98      146.68    167.83 o 
 -12   3  22      289.14      464.94    184.61 o 
 -11   3  22      888.36      895.72    222.91 o 
 -10   3  22      599.79      832.84    160.71 o 
  -9   3  22      902.74      820.76    212.20 o 
  -8   3  22     3748.74     3665.52    246.53 o 
  -7   3  22     1808.50     1685.54    116.25 o 
  -6   3  22       11.89      -72.52     75.05 o 
  -5   3  22     1163.21     1194.29     78.01 o 
  -4   3  22     2067.07     2138.79     94.27 o 
  -3   3  22     1400.61     1349.30     90.39 o 
  -2   3  22       27.55       95.78     92.14 o 
  -1   3  22      484.94      502.26    103.51 o 
   0   3  22     5100.06     5222.81    144.31 o 
   1   3  22     8455.14     8638.67    236.03 o 
   2   3  22     4230.82     3770.27    134.10 o 
   3   3  22      841.16     1200.82    133.33 o 
   4   3  22     2186.73     2181.52    151.26 o 
   5   3  22     1517.32     1133.05    148.57 o 
   6   3  22      331.83      236.20    142.27 o 
 -11   4  22      125.30      -52.93    185.01 o 
 -10   4  22     1516.52     1453.23    197.29 o 
  -9   4  22     1625.43     1594.27    167.97 o 
  -8   4  22        0.13     -159.93    252.27 o 
  -7   4  22     1390.12     1534.84    190.83 o 
  -6   4  22      211.10      126.76    147.28 o 
  -5   4  22      788.33     1116.50    130.81 o 
  -4   4  22       52.63       23.40     66.53 o 
  -3   4  22     1460.59     1464.80     81.07 o 
  -2   4  22      497.73      520.97    111.23 o 
  -1   4  22     2116.54     2387.55    152.28 o 
   0   4  22      493.42      504.60     90.71 o 
   1   4  22      215.22       83.56    102.52 o 
   2   4  22     3433.23     3520.48    116.50 o 
   3   4  22     1119.86      951.36    150.68 o 
   4   4  22        1.77       42.60    148.78 o 
   5   4  22        3.90     -147.64    235.32 o 
   6   4  22      511.52      457.08    193.47 o 
 -11   5  22       18.56     -110.71    162.86 o 
 -10   5  22       24.27       -6.42    143.91 o 
  -9   5  22      197.73      251.74    158.48 o 
  -8   5  22      319.85      334.12    140.34 o 
  -7   5  22     1006.64     1387.50    170.02 o 
  -6   5  22     6104.29     7005.40    399.02 o 
  -5   5  22      963.67     1195.89    139.28 o 
  -4   5  22      379.48      427.39    156.94 o 
  -3   5  22     1580.41     1682.14     97.14 o 
  -2   5  22       13.08     -102.76    125.02 o 
  -1   5  22      885.13      600.58    100.14 o 
   0   5  22       26.52      -15.42     88.79 o 
   1   5  22       59.01      170.21    103.29 o 
   2   5  22      594.17      404.98    109.63 o 
   3   5  22     1368.40     1160.38    164.39 o 
   4   5  22      164.83       20.09    147.18 o 
   5   5  22     2737.93     2777.83    188.51 o 
   6   5  22     1101.27     1040.92    191.54 o 
 -11   6  22      883.20     1165.62    239.06 o 
 -10   6  22      909.69     1287.45    371.17 o 
  -9   6  22     2224.15     1929.54    317.20 o 
  -8   6  22     3760.82     3838.15    287.20 o 
  -7   6  22     2297.86     2559.68    178.14 o 
  -6   6  22      990.74     1029.64    154.23 o 
  -5   6  22     3746.83     3422.94    186.29 o 
  -4   6  22      684.69      595.75    105.09 o 
  -3   6  22      359.72      353.51    108.17 o 
  -2   6  22      491.10      300.05    130.05 o 
  -1   6  22      105.84      107.91     78.58 o 
   0   6  22      651.16      766.67     95.27 o 
   1   6  22      966.29     1030.44     93.18 o 
   2   6  22     1661.70     1721.03    114.40 o 
   3   6  22     6196.96     6279.98    185.28 o 
   4   6  22     8100.85     8080.86    252.10 o 
   5   6  22     1122.07      942.02    146.27 o 
 -10   7  22        7.56     -215.87    352.30 o 
  -9   7  22        0.85      136.11    240.26 o 
  -8   7  22       43.61     -153.40    237.16 o 
  -7   7  22     1092.51     1133.70    138.28 o 
  -6   7  22      533.84      641.09    127.96 o 
  -5   7  22       16.66     -180.41    180.41 o 
  -4   7  22       23.09     -105.21    115.71 o 
  -3   7  22      150.23       82.62    108.19 o 
  -2   7  22     1457.64     1677.16    108.13 o 
  -1   7  22     1534.42     1281.71     88.35 o 
   0   7  22      909.33      899.76    104.75 o 
   1   7  22      439.74      338.20     99.46 o 
   2   7  22      331.62      268.83    102.20 o 
   3   7  22      341.81      319.40    110.68 o 
   4   7  22        0.69      111.30    152.02 o 
   5   7  22      172.94      -25.70    153.76 o 
 -10   8  22     1101.68     1320.39    417.24 o 
  -9   8  22     1547.35     1863.10    484.14 o 
  -8   8  22        4.89      131.49    237.52 o 
  -7   8  22       41.06     -136.47    136.47 o 
  -6   8  22      572.61      593.94    131.72 o 
  -5   8  22        3.19       -6.92    136.90 o 
  -4   8  22      483.06      337.50    115.71 o 
  -3   8  22      767.91      807.45    109.42 o 
  -2   8  22        9.60      -97.32     97.32 o 
  -1   8  22      887.55      843.34     85.19 o 
   0   8  22      551.35      757.70    113.26 o 
   1   8  22     1226.87     1009.41    131.87 o 
   2   8  22     4439.21     4268.63    151.59 o 
   3   8  22     2586.27     2502.32    141.43 o 
   4   8  22        4.91      -53.99    139.64 o 
  -9   9  22      232.57       87.73    256.84 o 
  -8   9  22     2153.77     2347.22    239.46 o 
  -7   9  22     1072.11     1624.86    178.51 o 
  -6   9  22     1005.72     1191.44    188.62 o 
  -5   9  22      986.95     1020.57    121.36 o 
  -4   9  22      207.18      211.62    134.46 o 
  -3   9  22       27.72       -1.21    127.76 o 
  -2   9  22      241.88      264.42    108.31 o 
  -1   9  22       27.56     -105.87    105.87 o 
   0   9  22     1707.72     1814.16    124.97 o 
   1   9  22     2853.75     3105.15    147.82 o 
   2   9  22      722.95      699.15    115.16 o 
   3   9  22      186.75      150.18    125.02 o 
   4   9  22      955.65     1293.26    162.09 o 
  -8  10  22        8.04      306.70    210.98 o 
  -7  10  22       36.27      163.02    154.89 o 
  -6  10  22      352.82      687.59    227.10 o 
  -5  10  22       66.88      106.54    134.44 o 
  -4  10  22       10.81      -71.28    119.95 o 
  -3  10  22      451.95      275.44    106.41 o 
  -2  10  22      114.38       67.12    135.79 o 
  -1  10  22      329.40      271.93    130.59 o 
   0  10  22      907.16      771.22    108.90 o 
   1  10  22      185.01      161.46    114.62 o 
   2  10  22      862.95      833.89    132.23 o 
   3  10  22      557.51      301.32    130.33 o 
  -7  11  22      657.90      958.01    224.06 o 
  -6  11  22      611.11      545.06    387.03 o 
  -5  11  22       70.27       73.68    188.90 o 
  -4  11  22      481.91     -196.46    298.14 o 
  -3  11  22      279.38      213.07    147.76 o 
  -2  11  22       57.94       59.66    149.82 o 
  -1  11  22      621.14      659.95    127.09 o 
   0  11  22      705.59      944.91    149.95 o 
   1  11  22      481.75      481.84    131.93 o 
  -5  12  22     1062.24     1031.72    495.17 o 
  -4  12  22      392.40      510.93    265.35 o 
  -3  12  22       11.33      307.77    270.54 o 
  -2  12  22      114.74       30.36    103.18 o 
  -1  12  22        6.36      210.11     96.70 o 
 -11   1  23      161.20      171.78    167.31 o 
 -10   1  23     1008.58      932.12    239.56 o 
  -9   1  23     3156.81     3247.63    160.24 o 
  -8   1  23     2277.48     2285.89    149.93 o 
  -7   1  23      299.46      406.83     96.05 o 
  -6   1  23      193.10      211.49     98.15 o 
  -5   1  23      907.40      907.43    107.89 o 
  -4   1  23     1328.07     1316.48    160.28 o 
  -3   1  23       92.78      245.87    121.20 o 
  -2   1  23        6.39       36.70    113.40 o 
  -1   1  23       25.95      -58.94    106.64 o 
   0   1  23        3.86      167.12    141.51 o 
   1   1  23      509.30      686.13    119.24 o 
   2   1  23     3338.11     3696.02    168.42 o 
   3   1  23     6717.81     6508.52    189.97 o 
   4   1  23     3902.65     3851.99    177.51 o 
   5   1  23      980.09      828.44    175.48 o 
   6   1  23       15.56       83.55    136.26 o 
 -11   2  23      222.42      202.47    191.03 o 
 -10   2  23      251.90      106.71    175.51 o 
  -9   2  23        5.45        6.42    130.58 o 
  -8   2  23      687.04      774.82     99.55 o 
  -7   2  23     2316.52     2401.10    123.99 o 
  -6   2  23     3856.59     3688.94    158.95 o 
  -5   2  23     1805.87     1864.91    103.24 o 
  -4   2  23     1655.09     1499.17     99.65 o 
  -3   2  23      628.56      460.66     86.42 o 
  -2   2  23      142.18      228.02     87.12 o 
  -1   2  23      171.03      190.54    117.58 o 
   0   2  23      390.37      340.37    112.06 o 
   1   2  23     1290.49     1482.02    155.51 o 
   2   2  23     1974.40     1950.22    151.46 o 
   3   2  23       47.01      195.46    146.02 o 
   4   2  23      702.35      772.28    154.91 o 
   5   2  23      864.82      758.92    163.03 o 
   6   2  23      910.44     1066.73    199.80 o 
 -11   3  23      121.82      164.11    192.18 o 
 -10   3  23        1.02      128.93    167.89 o 
  -9   3  23      137.30      130.81    120.25 o 
  -8   3  23      757.47      623.37    179.85 o 
  -7   3  23       11.03      -28.05    134.06 o 
  -6   3  23       63.97      -87.85     87.85 o 
  -5   3  23      478.66      505.73     84.45 o 
  -4   3  23       94.79      113.45     76.79 o 
  -3   3  23       16.91       36.99     80.62 o 
  -2   3  23       18.85      249.80    130.38 o 
  -1   3  23      381.53      534.18    102.39 o 
   0   3  23       11.30      -57.40    107.42 o 
   1   3  23      137.69       84.59     98.67 o 
   2   3  23      556.77      430.77    145.16 o 
   3   3  23       11.89      173.57    146.35 o 
   4   3  23       58.54       83.33    148.36 o 
   5   3  23      159.38      111.74    141.11 o 
   6   3  23       69.96     -168.52    168.52 o 
 -11   4  23        2.94     -125.55    154.79 o 
 -10   4  23      583.75      356.26    218.47 o 
  -9   4  23        2.74     -128.94    173.58 o 
  -8   4  23     1494.97     1481.36    213.49 o 
  -7   4  23     1606.06     1588.12    281.67 o 
  -6   4  23       58.20      -33.25    128.53 o 
  -5   4  23      895.31      855.21    153.29 o 
  -4   4  23       28.63       55.79     94.22 o 
  -3   4  23      259.04      269.34     93.44 o 
  -2   4  23     1618.79     1475.52    100.52 o 
  -1   4  23       61.73       61.19     93.70 o 
   0   4  23     2493.69     2426.16    120.64 o 
   1   4  23     4809.33     4455.34    136.64 o 
   2   4  23     3605.15     3301.71    122.09 o 
   3   4  23       73.68     -146.15    146.15 o 
   4   4  23     1232.57     1182.58    158.88 o 
   5   4  23      787.47      853.42    161.37 o 
   6   4  23      167.82       93.38    211.62 o 
 -11   5  23       22.74     -318.43    318.43 o 
 -10   5  23     1102.41     1218.10    203.04 o 
  -9   5  23     3215.54     3416.29    222.14 o 
  -8   5  23      351.55      350.11    266.75 o 
  -7   5  23        0.66       62.29    205.63 o 
  -6   5  23       16.96       92.90    132.98 o 
  -5   5  23       41.83       99.89    110.80 o 
  -4   5  23     2101.72     2112.31    190.41 o 
  -3   5  23     2290.55     2146.20    100.63 o 
  -2   5  23      207.69      161.48    101.78 o 
  -1   5  23      611.65      765.36     96.91 o 
   0   5  23        4.96     -105.84    105.84 o 
   1   5  23      250.03      264.72     98.66 o 
   2   5  23     4253.22     4236.11    221.16 o 
   3   5  23     6855.83     7226.36    256.75 o 
   4   5  23     1705.63     1529.96    172.60 o 
   5   5  23      333.49      374.60    183.35 o 
 -10   6  23        4.03      102.71    276.92 o 
  -9   6  23     1102.51     1341.82    350.55 o 
  -8   6  23      485.11      728.01    234.49 o 
  -7   6  23      143.37       62.86    178.93 o 
  -6   6  23     2316.80     2290.65    156.22 o 
  -5   6  23      147.33       43.14    199.08 o 
  -4   6  23      868.40     1126.82    128.12 o 
  -3   6  23        1.61      -51.14    102.05 o 
  -2   6  23     2129.46     2309.79    140.65 o 
  -1   6  23     1253.56     1087.32     84.66 o 
   0   6  23      150.16       66.30    105.60 o 
   1   6  23        2.92      -93.04     93.04 o 
   2   6  23       64.29      141.20    126.87 o 
   3   6  23     1036.62      896.69    155.85 o 
   4   6  23      120.23     -189.79    193.51 o 
   5   6  23      340.53      247.38    136.19 o 
 -10   7  23      419.76      604.78    270.69 o 
  -9   7  23      588.80      252.62    268.05 o 
  -8   7  23     1246.42     1965.59    334.75 o 
  -7   7  23      688.49      688.15    137.30 o 
  -6   7  23       95.46        3.72    121.03 o 
  -5   7  23     2537.72     2320.06    228.46 o 
  -4   7  23      468.28      468.68    101.02 o 
  -3   7  23      166.04       43.49    125.42 o 
  -2   7  23      855.35      886.20    110.61 o 
  -1   7  23       47.61      119.76     83.16 o 
   0   7  23       54.11       23.43    115.30 o 
   1   7  23     1027.45     1007.21    109.21 o 
   2   7  23      854.42      697.00    117.20 o 
   3   7  23     2930.69     3262.41    183.98 o 
   4   7  23     2807.16     2456.06    218.54 o 
  -9   8  23      158.47       91.38    325.83 o 
  -8   8  23      121.17     -214.03    220.70 o 
  -7   8  23      705.40      739.74    123.86 o 
  -6   8  23     2634.40     2747.83    165.79 o 
  -5   8  23     2502.24     2568.01    183.67 o 
  -4   8  23      106.10       -8.19    113.04 o 
  -3   8  23       84.60        7.43    113.45 o 
  -2   8  23     2200.42     1992.77    118.09 o 
  -1   8  23      924.97     1076.31    139.68 o 
   0   8  23      191.13      205.46    103.26 o 
   1   8  23       47.46      101.63    130.17 o 
   2   8  23      147.22       61.71    132.36 o 
   3   8  23      221.44      203.65    133.51 o 
   4   8  23      193.14      136.86    186.57 o 
  -8   9  23       52.15     -164.45    212.28 o 
  -7   9  23        1.75      -37.31    173.08 o 
  -6   9  23        4.23      -37.16    145.32 o 
  -5   9  23      241.54      377.57    157.09 o 
  -4   9  23        5.50     -146.29    150.00 o 
  -3   9  23      359.33      382.28    151.90 o 
  -2   9  23        3.00     -110.56    110.56 o 
  -1   9  23     1535.61     1511.77    140.03 o 
   0   9  23        7.01       25.48    104.89 o 
   1   9  23      468.43      284.65    122.57 o 
   2   9  23      216.32      276.10    123.37 o 
   3   9  23       72.51      -43.14    129.17 o 
  -7  10  23      221.08      434.39    170.62 o 
  -6  10  23      127.01      108.99    221.90 o 
  -5  10  23      800.63     1179.77    352.96 o 
  -4  10  23      397.55      406.12    138.70 o 
  -3  10  23       64.13      -78.89    127.00 o 
  -2  10  23     1198.39     1217.94    148.95 o 
  -1  10  23        8.19     -112.65    139.37 o 
   0  10  23     1497.16     1727.31    149.97 o 
   1  10  23     1697.13     2015.43    176.83 o 
   2  10  23      107.21       12.59    126.19 o 
  -6  11  23      171.42       -3.23    225.77 o 
  -5  11  23        0.08       17.20    208.75 o 
  -4  11  23      609.23      405.03    170.39 o 
  -3  11  23      587.86      681.56    147.72 o 
  -2  11  23       10.23      -94.80    130.65 o 
  -1  11  23      554.04      519.20    156.35 o 
   0  11  23      150.68      377.14    154.20 o 
 -11   0  24        9.17      -44.51    177.29 o 
 -10   0  24      198.12      171.11    198.31 o 
  -9   0  24     2143.49     2046.74    179.84 o 
  -8   0  24     1676.53     1781.19    155.31 o 
  -7   0  24      370.49      103.50    196.37 o 
  -6   0  24      508.57      221.26    314.57 o 
  -5   0  24     2160.66     2114.77    174.99 o 
  -4   0  24     5534.86     5726.77    305.80 o 
  -3   0  24     1931.68     1998.04    302.73 o 
  -2   0  24        5.67        0.00    183.83 o 
  -1   0  24      878.94     1103.43    157.16 o 
   0   0  24       77.16       38.71    131.01 o 
   1   0  24      103.64       57.04    219.37 o 
   2   0  24      392.50      587.57    182.77 o 
   3   0  24     9084.99     9191.48    573.42 o 
   4   0  24    10555.13    10903.46    479.02 o 
   5   0  24     1575.93     1850.23    337.82 o 
 -11   1  24       29.68       -7.83    119.70 o 
 -10   1  24       59.41     -106.38    123.77 o 
  -9   1  24      773.90      772.68    195.87 o 
  -8   1  24       10.46      -55.12    122.93 o 
  -7   1  24      426.67      544.29    103.96 o 
  -6   1  24     1398.22     1443.74    120.91 o 
  -5   1  24        8.10      -56.89    126.83 o 
  -4   1  24       42.39      -19.05    119.83 o 
  -3   1  24      405.77      392.40    123.98 o 
  -2   1  24     2586.05     2738.41    148.74 o 
  -1   1  24        3.19     -126.13    143.44 o 
   0   1  24      235.34      275.43    141.01 o 
   1   1  24        0.64     -143.36    143.36 o 
   2   1  24     1280.69     1186.86    127.45 o 
   3   1  24     1829.97     2111.83    192.76 o 
   4   1  24      956.66      843.68    144.53 o 
   5   1  24     2352.53     2377.71    156.87 o 
 -11   2  24       21.40     -219.56    219.56 o 
 -10   2  24      444.24      344.84    180.70 o 
  -9   2  24      663.92      898.81    127.48 o 
  -8   2  24      339.25      202.21    140.20 o 
  -7   2  24      293.71      269.46     89.18 o 
  -6   2  24       20.78       76.28     99.57 o 
  -5   2  24       32.66       75.91    107.36 o 
  -4   2  24      911.03      867.28    106.57 o 
  -3   2  24      799.22      759.83    222.73 o 
  -2   2  24      244.36      100.17     88.54 o 
  -1   2  24     2008.72     2178.98    137.74 o 
   0   2  24      407.91      405.91    133.83 o 
   1   2  24      182.88      187.37    170.84 o 
   2   2  24     4302.49     4442.65    212.08 o 
   3   2  24       76.57      -11.51    123.70 o 
   4   2  24       48.97      185.31    140.69 o 
   5   2  24      458.51      394.29    178.26 o 
 -11   3  24      542.19      584.04    220.79 o 
 -10   3  24      100.66      111.55    141.69 o 
  -9   3  24     1881.08     1741.52    159.71 o 
  -8   3  24     1731.19     1824.66    160.67 o 
  -7   3  24       31.71      -15.23    161.72 o 
  -6   3  24      570.64      704.20    149.65 o 
  -5   3  24     6091.37     6087.06    194.58 o 
  -4   3  24     2557.58     2859.26    198.97 o 
  -3   3  24        6.14       80.93     97.54 o 
  -2   3  24     3498.79     3745.87    237.34 o 
  -1   3  24      356.05      428.86    129.70 o 
   0   3  24     2000.78     2043.02    125.19 o 
   1   3  24     3538.28     3613.52    131.20 o 
   2   3  24      104.69       90.45    160.71 o 
   3   3  24       33.59      135.34    124.82 o 
   4   3  24       29.62      101.31    141.61 o 
   5   3  24        2.13       46.00    130.18 o 
 -11   4  24      444.13      250.02    142.24 o 
 -10   4  24     1529.78     1451.71    175.55 o 
  -9   4  24      129.16      267.52    180.14 o 
  -8   4  24      911.46      677.76    193.17 o 
  -7   4  24      198.01       60.54    191.80 o 
  -6   4  24      699.95      460.27    149.65 o 
  -5   4  24       27.29      159.71    330.37 o 
  -4   4  24      386.80      413.74     91.73 o 
  -3   4  24      939.51     1223.70    160.09 o 
  -2   4  24        2.12      140.27     95.53 o 
  -1   4  24     1526.04     1668.26    141.60 o 
   0   4  24       71.47      146.68    132.91 o 
   1   4  24      658.94      712.25    104.34 o 
   2   4  24      853.82     1093.87    146.42 o 
   3   4  24      524.29      402.11    157.62 o 
   4   4  24       37.36       72.66    143.02 o 
   5   4  24       90.40      335.67    174.83 o 
 -10   5  24      369.87      333.01    311.06 o 
  -9   5  24     1157.40     1018.61    223.91 o 
  -8   5  24       77.55       35.65    231.56 o 
  -7   5  24     2901.51     3058.32    251.23 o 
  -6   5  24      825.80      966.61    168.06 o 
  -5   5  24       23.40      176.48    116.13 o 
  -4   5  24       10.66       31.31    124.89 o 
  -3   5  24      250.44      197.82    122.59 o 
  -2   5  24     1581.42     1485.51    125.15 o 
  -1   5  24       22.72      118.35     86.90 o 
   0   5  24     1533.93     1488.07    171.53 o 
   1   5  24       23.71      -34.29     98.10 o 
   2   5  24     1597.61     1617.67    145.79 o 
   3   5  24     1391.87     1299.02    145.16 o 
   4   5  24      128.08      -74.17    180.98 o 
   5   5  24     1606.17     1802.60    235.62 o 
 -10   6  24       72.11      260.69    237.26 o 
  -9   6  24      735.11      945.56    182.75 o 
  -8   6  24     1973.49     2379.56    241.58 o 
  -7   6  24      968.56     1292.90    209.19 o 
  -6   6  24      296.56      306.32    163.03 o 
  -5   6  24     1797.67     2095.67    327.07 o 
  -4   6  24     1236.19     1370.32    125.72 o 
  -3   6  24        9.46     -108.82    108.82 o 
  -2   6  24      413.79      409.20    128.04 o 
  -1   6  24      765.45      751.52    105.76 o 
   0   6  24       62.69      154.07    122.32 o 
   1   6  24       35.53      -78.01    147.76 o 
   2   6  24     1067.63     1020.34    137.21 o 
   3   6  24     3763.80     3633.01    183.63 o 
   4   6  24     3963.66     3981.45    191.17 o 
  -9   7  24       24.04       41.89    212.28 o 
  -8   7  24       95.99       54.18    353.84 o 
  -7   7  24     1428.39     1602.53    230.32 o 
  -6   7  24     1442.26     1526.40    142.95 o 
  -5   7  24       92.15      100.06    140.22 o 
  -4   7  24      265.84      336.41    122.49 o 
  -3   7  24       11.21       90.96    138.55 o 
  -2   7  24      615.47      511.95    100.50 o 
  -1   7  24       90.42       93.39    115.04 o 
   0   7  24      990.22      830.28    122.90 o 
   1   7  24        8.53      -45.38    107.69 o 
   2   7  24      492.52      316.02    143.36 o 
   3   7  24       23.96     -164.44    164.44 o 
   4   7  24      319.17      209.90    226.40 o 
  -9   8  24      389.11       91.70    350.11 o 
  -8   8  24      101.63        4.16    218.97 o 
  -7   8  24       48.25     -163.87    177.69 o 
  -6   8  24        4.10      -41.93    129.18 o 
  -5   8  24      167.02       68.25    177.94 o 
  -4   8  24      903.04      928.40    128.95 o 
  -3   8  24     2469.17     2671.07    169.92 o 
  -2   8  24      373.43      306.70    130.49 o 
  -1   8  24       59.48      104.70    131.03 o 
   0   8  24       17.96       93.49    103.62 o 
   1   8  24      183.94       57.20    106.50 o 
   2   8  24      486.13      286.69    138.20 o 
   3   8  24      787.33      483.57    198.10 o 
  -8   9  24       34.48      -59.26    214.18 o 
  -7   9  24      243.47       55.62    164.54 o 
  -6   9  24     1023.58     1013.89    176.51 o 
  -5   9  24     1994.08     2777.86    196.88 o 
  -4   9  24     1338.97     1667.27    221.01 o 
  -3   9  24        3.30     -134.21    138.77 o 
  -2   9  24      542.45      689.61    129.73 o 
  -1   9  24        3.15     -104.16    139.36 o 
   0   9  24      201.66      139.60    122.59 o 
   1   9  24      651.42      573.58    161.95 o 
   2   9  24      140.90      -66.76    149.06 o 
  -6  10  24       23.62     -164.38    164.38 o 
  -5  10  24        1.01     -114.50    236.39 o 
  -4  10  24      331.93      402.39    147.89 o 
  -3  10  24      576.30      734.91    168.74 o 
  -2  10  24      142.80       33.19    119.83 o 
  -1  10  24        2.05     -226.09    292.92 o 
   0  10  24       22.52      -58.28    163.41 o 
   1  10  24      193.37      404.39    149.12 o 
  -4  11  24      169.10      -84.42    191.47 o 
  -3  11  24      181.12      -45.08    185.07 o 
  -2  11  24        3.01      -90.43    160.78 o 
  -1  11  24       14.01      193.59    132.34 o 
 -11   1  25        6.64      174.02    223.09 o 
 -10   1  25       40.06      -50.80    127.70 o 
  -9   1  25      182.54      181.60    137.14 o 
  -8   1  25      320.44      340.71    141.33 o 
  -7   1  25       42.10       70.24    101.45 o 
  -6   1  25      458.19      488.95    111.28 o 
  -5   1  25      252.16      309.25    105.75 o 
  -4   1  25     4113.38     4172.25    194.33 o 
  -3   1  25     3246.45     3233.95    155.79 o 
  -2   1  25      823.88      995.38    156.97 o 
  -1   1  25      397.70      393.79    138.41 o 
   0   1  25      244.65      268.92    125.28 o 
   1   1  25      205.67       83.62    186.42 o 
   2   1  25      504.48      483.36    176.07 o 
   3   1  25     1589.96     1747.94    173.14 o 
   4   1  25     1811.81     1571.99    204.33 o 
   5   1  25      176.20      179.22    170.59 o 
 -11   2  25      434.95     -238.98    324.63 o 
 -10   2  25       39.51     -155.67    205.34 o 
  -9   2  25      340.18      384.37    136.31 o 
  -8   2  25      182.78      319.53    130.17 o 
  -7   2  25      375.62      288.56    123.86 o 
  -6   2  25     1138.39     1336.04    102.52 o 
  -5   2  25     3396.22     3616.15    145.01 o 
  -4   2  25     2305.14     2246.56    129.34 o 
  -3   2  25       15.56     -120.85    150.70 o 
  -2   2  25       76.88     -156.01    156.01 o 
  -1   2  25      569.46     1018.45    174.74 o 
   0   2  25      684.60      855.51    175.26 o 
   1   2  25        3.46       -3.66    127.92 o 
   2   2  25      100.69      129.10    131.90 o 
   3   2  25      357.77      321.45    154.09 o 
   4   2  25      313.13      369.50    138.80 o 
   5   2  25      974.60      796.09    186.83 o 
 -10   3  25        2.62       37.43    151.47 o 
  -9   3  25       51.79      151.08    163.91 o 
  -8   3  25      298.21      351.97    163.40 o 
  -7   3  25       58.60       96.68    208.92 o 
  -6   3  25       26.74       65.37    140.95 o 
  -5   3  25       20.08     -120.52    120.52 o 
  -4   3  25      130.22      168.50    106.50 o 
  -3   3  25       23.50      -54.46    139.72 o 
  -2   3  25        2.51        1.38    107.97 o 
  -1   3  25      928.58     1003.22    124.81 o 
   0   3  25      367.23      191.49    113.57 o 
   1   3  25      247.43      247.39     96.86 o 
   2   3  25      109.35      184.31    168.12 o 
   3   3  25       91.40       -2.72    153.33 o 
   4   3  25      222.03      236.81    152.52 o 
 -10   4  25      167.19      -42.28    205.38 o 
  -9   4  25        1.69       -5.86    187.22 o 
  -8   4  25       10.72       41.89    134.81 o 
  -7   4  25       25.43     -131.31    267.88 o 
  -6   4  25      948.71     1066.06    170.63 o 
  -5   4  25     4937.92     5230.54    228.35 o 
  -4   4  25     2712.90     3169.77    135.01 o 
  -3   4  25       27.26       85.38    104.09 o 
  -2   4  25     2580.06     2785.32    152.39 o 
  -1   4  25     2241.52     1943.86    160.77 o 
   0   4  25      301.10      227.71    102.55 o 
   1   4  25      101.21      131.12    128.68 o 
   2   4  25      273.42      275.35    153.37 o 
   3   4  25        6.23      -62.53    164.72 o 
   4   4  25        0.27       13.10    147.36 o 
 -10   5  25      148.57       83.33    272.59 o 
  -9   5  25       29.71     -222.58    283.59 o 
  -8   5  25        1.88     -143.33    355.37 o 
  -7   5  25       38.94       85.94    235.05 o 
  -6   5  25       10.20     -275.96    275.96 o 
  -5   5  25      198.08      203.08    156.16 o 
  -4   5  25     2248.17     2284.85    170.74 o 
  -3   5  25     4228.59     4841.65    171.00 o 
  -2   5  25     2597.57     2638.02    144.05 o 
  -1   5  25      157.74      214.22    134.80 o 
   0   5  25      242.72       61.83     93.32 o 
   1   5  25      138.66      101.50    107.00 o 
   2   5  25     1731.81     1748.77    145.18 o 
   3   5  25      404.36      326.37    137.73 o 
   4   5  25      439.61      267.69    180.16 o 
  -9   6  25      257.05      292.31    195.95 o 
  -8   6  25       26.16        9.54    150.05 o 
  -7   6  25        5.17      670.82    335.19 o 
  -6   6  25       15.65      151.28    169.55 o 
  -5   6  25      139.07       67.94    182.41 o 
  -4   6  25      495.17      504.01    139.82 o 
  -3   6  25     1046.18      903.25    150.53 o 
  -2   6  25        1.19      -21.04    132.48 o 
  -1   6  25       17.51     -103.24    123.24 o 
   0   6  25      142.52       44.58    108.81 o 
   1   6  25      291.27      172.67    117.35 o 
   2   6  25      163.08      219.72    163.06 o 
   3   6  25      248.04      307.67    142.28 o 
  -9   7  25      166.84      401.02    368.75 o 
  -8   7  25     1040.46     1474.37    295.92 o 
  -7   7  25      470.93      549.46    194.11 o 
  -6   7  25      217.22      195.87    150.25 o 
  -5   7  25     1015.30     1034.66    160.77 o 
  -4   7  25     1533.33     1431.89    206.02 o 
  -3   7  25      824.34      597.09    137.93 o 
  -2   7  25      575.77      546.96    119.14 o 
  -1   7  25     1101.85     1306.87    195.61 o 
   0   7  25      640.62      711.90    139.47 o 
   1   7  25       44.68       55.99    127.41 o 
   2   7  25        0.25      -59.50    121.29 o 
   3   7  25     1596.13     1291.11    152.01 o 
  -8   8  25      235.04      270.11    459.13 o 
  -7   8  25     1930.48     2062.21    176.80 o 
  -6   8  25     1603.25     1949.49    217.07 o 
  -5   8  25       60.71      -11.95    157.85 o 
  -4   8  25      750.66      790.57    144.42 o 
  -3   8  25      944.62      782.30    185.15 o 
  -2   8  25      502.16      612.51    118.34 o 
  -1   8  25        7.95      151.12    121.46 o 
   0   8  25      133.40       95.03    122.83 o 
   1   8  25      285.28      296.42    114.14 o 
   2   8  25      387.87      179.65    171.34 o 
  -7   9  25      111.13     -117.99    346.11 o 
  -6   9  25      387.84       21.00    238.45 o 
  -5   9  25        3.82      134.57    138.65 o 
  -4   9  25      523.72      759.28    152.91 o 
  -3   9  25      650.32      575.99    155.74 o 
  -2   9  25       19.88       45.73    133.91 o 
  -1   9  25      412.52      371.04    129.64 o 
   0   9  25      458.42      509.72    204.28 o 
   1   9  25       65.24      -63.59    162.04 o 
  -5  10  25     1279.19     1442.96    169.31 o 
  -4  10  25      515.90      908.43    209.17 o 
  -3  10  25       82.07      140.82    146.16 o 
  -2  10  25      732.41      656.84    183.47 o 
  -1  10  25      274.98       14.20    193.21 o 
 -10   0  26      871.89      957.75    247.88 o 
  -8   0  26     1905.59     1943.29    285.40 o 
  -7   0  26       21.76      214.31    195.91 o 
  -6   0  26       87.93       -9.89    184.87 o 
  -5   0  26      793.32      651.54    210.20 o 
  -4   0  26     1974.74     2134.92    237.48 o 
  -3   0  26     2093.12     2538.27    186.20 o 
  -2   0  26     4898.40     4858.96    304.48 o 
  -1   0  26     9303.47     9250.50    341.00 o 
   0   0  26       29.14      -72.14    316.11 o 
   1   0  26     1705.57     1940.95    390.03 o 
   2   0  26        0.15     -273.33    361.95 o 
   3   0  26     3877.10     4245.74    686.40 o 
   4   0  26     2105.14     2426.14    347.91 o 
 -10   1  26        2.36       56.31    150.17 o 
  -9   1  26      228.52       -9.04    130.18 o 
  -8   1  26       34.58       29.91    113.65 o 
  -7   1  26     1427.97     1651.26    200.68 o 
  -6   1  26      916.96      835.38    118.18 o 
  -5   1  26       76.11      116.20    108.22 o 
  -4   1  26       27.49      -19.41    118.53 o 
  -3   1  26      493.07      609.59    127.95 o 
  -2   1  26      959.31      949.29    146.93 o 
  -1   1  26     1485.54     1701.58    172.06 o 
   0   1  26     4273.29     4349.60    208.26 o 
   1   1  26      227.29      429.53    188.10 o 
   2   1  26     1095.17     1027.76    157.70 o 
   3   1  26      225.75      388.17    291.15 o 
   4   1  26     1180.73      924.29    174.21 o 
 -10   2  26       49.86     -195.98    195.98 o 
  -9   2  26       50.52        9.79    161.72 o 
  -8   2  26      129.99      182.26    163.31 o 
  -7   2  26        1.51       46.66    153.60 o 
  -6   2  26      785.11      722.08    123.63 o 
  -5   2  26       95.28       95.91    105.23 o 
  -4   2  26     5777.77     6024.98    192.56 o 
  -3   2  26     5944.40     6087.31    318.40 o 
  -2   2  26       19.89     -130.11    130.11 o 
  -1   2  26      309.83      461.46    180.26 o 
   0   2  26      532.53      515.92    184.27 o 
   1   2  26      518.02      303.30    150.45 o 
   2   2  26       99.49      276.34    212.06 o 
   3   2  26      732.62      685.64    193.81 o 
   4   2  26      115.11      200.52    177.84 o 
 -10   3  26       34.49      133.72    178.44 o 
  -9   3  26       35.52      164.54    160.04 o 
  -8   3  26       14.85       96.59    155.43 o 
  -7   3  26        0.00       12.41    200.70 o 
  -6   3  26      560.79      980.91    211.14 o 
  -5   3  26     5015.04     5153.80    182.57 o 
  -4   3  26     3792.67     4152.88    220.26 o 
  -3   3  26      372.34      503.61    132.87 o 
  -2   3  26     2542.51     2719.08    154.31 o 
  -1   3  26      147.47      237.78    164.52 o 
   0   3  26      539.63      453.82    131.46 o 
   1   3  26      933.43      964.46    192.80 o 
   2   3  26      137.66      152.41    149.00 o 
   3   3  26        9.60     -115.70    177.60 o 
   4   3  26      219.51       76.92    152.17 o 
 -10   4  26       69.59       36.64    178.62 o 
  -9   4  26      242.82      179.89    185.05 o 
  -8   4  26      490.32      640.88    202.27 o 
  -7   4  26       14.67      -25.45    329.05 o 
  -6   4  26      416.79      399.58    247.66 o 
  -5   4  26      102.88      142.03    159.23 o 
  -4   4  26     3873.54     4334.52    269.55 o 
  -3   4  26     3338.21     3056.29    185.23 o 
  -2   4  26       93.11       48.36    124.90 o 
  -1   4  26      365.49      501.92    136.16 o 
   0   4  26      773.68      770.52    119.88 o 
   1   4  26      443.08      247.64    131.27 o 
   2   4  26      388.15      427.28    136.25 o 
   3   4  26      160.09      339.32    150.96 o 
  -9   5  26      341.71      526.52    271.79 o 
  -8   5  26       60.37     -122.06    287.51 o 
  -7   5  26      290.47      334.48    260.24 o 
  -6   5  26       44.74       36.69    227.44 o 
  -5   5  26       49.88      167.34    188.25 o 
  -4   5  26      637.48      543.87    121.43 o 
  -3   5  26      385.75      498.31    121.76 o 
  -2   5  26      368.75      426.55    116.64 o 
  -1   5  26      674.46      762.89    141.45 o 
   0   5  26     1118.48      832.37    138.80 o 
   1   5  26      685.39      618.13    144.29 o 
   2   5  26      420.66      589.72    119.84 o 
   3   5  26      429.92      393.09    137.93 o 
  -9   6  26      277.17     -136.55    287.11 o 
  -8   6  26      557.75      739.43    224.19 o 
  -7   6  26        1.73     -166.87    196.13 o 
  -6   6  26      458.32      711.02    194.97 o 
  -5   6  26      127.71       75.44    134.97 o 
  -4   6  26      528.09      541.43    152.87 o 
  -3   6  26     2002.45     2359.79    216.67 o 
  -2   6  26     4664.66     4584.01    196.05 o 
  -1   6  26     2453.71     2161.84    109.55 o 
   0   6  26      274.80      183.48    112.27 o 
   1   6  26      181.65      145.82    143.19 o 
   2   6  26        1.76      191.88    194.90 o 
  -8   7  26      298.83      453.34    274.63 o 
  -7   7  26      923.90     1103.87    203.93 o 
  -6   7  26      295.23      384.94    149.32 o 
  -5   7  26      175.31      264.31    173.15 o 
  -4   7  26      426.28      355.17    134.64 o 
  -3   7  26      518.64      619.02    191.97 o 
  -2   7  26       25.39      -70.24    162.76 o 
  -1   7  26      941.30     1013.69    142.43 o 
   0   7  26      808.62      778.30    132.28 o 
   1   7  26      164.01      105.46    118.45 o 
   2   7  26      200.48      200.13    151.74 o 
  -7   8  26      134.72      -12.14    175.25 o 
  -6   8  26      556.54      346.41    171.02 o 
  -5   8  26       10.41      -72.42    142.06 o 
  -4   8  26      787.53      682.42    173.71 o 
  -3   8  26     1857.93     1768.93    176.69 o 
  -2   8  26      363.38      279.00    142.26 o 
  -1   8  26        9.20      101.05    154.42 o 
   0   8  26       80.75      -25.48    157.08 o 
   1   8  26       48.17      106.18    116.79 o 
  -6   9  26      630.10      863.38    257.70 o 
  -5   9  26     2419.70     2646.59    227.83 o 
  -4   9  26     2251.02     2367.99    167.96 o 
  -3   9  26      267.74       85.02    147.29 o 
  -2   9  26      336.53      276.55    138.30 o 
  -1   9  26      703.40      868.65    165.54 o 
 -10   1  27      964.92      924.37    168.18 o 
  -9   1  27      625.31      491.07    162.81 o 
  -8   1  27        5.62      -38.61    155.47 o 
  -7   1  27       11.92     -119.21    133.19 o 
  -6   1  27       14.70      -74.76    135.30 o 
  -5   1  27      268.53      276.98    122.75 o 
  -4   1  27     1568.64     1752.58    257.76 o 
  -3   1  27     4957.91     4986.16    432.81 o 
  -2   1  27     3442.98     3449.05    153.67 o 
  -1   1  27     1664.29     1757.98    235.06 o 
   0   1  27      262.90      262.61    185.71 o 
   1   1  27       21.16      194.14    194.19 o 
   2   1  27       12.89      -87.33    216.97 o 
   3   1  27      212.62      140.79    179.65 o 
 -10   2  27        2.51      255.43    284.81 o 
  -9   2  27       74.23       22.42    198.38 o 
  -8   2  27       63.56        3.19    212.36 o 
  -7   2  27      238.85      211.14    167.93 o 
  -6   2  27      742.09      672.74    131.30 o 
  -5   2  27      913.17     1014.44    120.94 o 
  -4   2  27     1428.46     1413.42    123.79 o 
  -3   2  27     1239.80     1385.37    179.40 o 
  -2   2  27       17.44     -144.89    144.89 o 
  -1   2  27     1500.89     1512.90    151.41 o 
   0   2  27     2061.54     2213.43    231.55 o 
   1   2  27      526.60      388.32    154.30 o 
   2   2  27       74.36       69.09    170.10 o 
   3   2  27       30.31     -218.85    218.85 o 
  -9   3  27        7.77       -8.70    197.46 o 
  -8   3  27        6.75      151.33    205.16 o 
  -7   3  27       26.30      277.18    179.73 o 
  -6   3  27       52.66        7.36    158.01 o 
  -5   3  27       33.09      -90.64    237.44 o 
  -4   3  27      691.07      397.19    162.33 o 
  -3   3  27      538.92      694.43    200.43 o 
  -2   3  27       22.09      -91.85    130.88 o 
  -1   3  27       17.35       41.61    214.18 o 
   0   3  27       30.56        8.17    166.25 o 
   1   3  27        1.14       57.92    142.30 o 
   2   3  27      212.33       70.91    161.35 o 
   3   3  27      119.32      -86.05    216.19 o 
  -9   4  27        3.94      208.16    297.20 o 
  -8   4  27       40.18      143.09    163.01 o 
  -7   4  27       88.73      235.41    196.19 o 
  -6   4  27      103.86      229.75    249.61 o 
  -5   4  27     3321.09     3534.09    246.14 o 
  -4   4  27     4741.11     4373.51    242.62 o 
  -3   4  27      248.43      172.76    122.20 o 
  -2   4  27     1164.90     1222.67    143.10 o 
  -1   4  27     1429.58     1437.43    141.99 o 
   0   4  27     1303.52     1402.05    178.60 o 
   1   4  27     1482.44     1326.06    207.18 o 
   2   4  27      227.08      190.93    173.63 o 
   3   4  27       80.43      -47.14    172.30 o 
  -8   5  27      217.72      122.10    284.03 o 
  -7   5  27      229.24       13.37    201.58 o 
  -6   5  27      730.18      750.37    267.80 o 
  -5   5  27       69.36      -20.85    180.40 o 
  -4   5  27     1397.93     1605.40    224.40 o 
  -3   5  27     4415.80     4397.59    198.29 o 
  -2   5  27     1703.20     1589.61    260.53 o 
  -1   5  27      168.01      208.47    150.03 o 
   0   5  27      259.18      192.62    201.81 o 
   1   5  27      160.00      141.76    185.08 o 
   2   5  27       12.21     -131.81    133.42 o 
  -8   6  27       50.51      -31.80    242.87 o 
  -7   6  27       72.91     -207.52    207.52 o 
  -6   6  27      181.79      214.43    202.96 o 
  -5   6  27       41.33        4.07    174.87 o 
  -4   6  27        5.36      -71.52    156.87 o 
  -3   6  27      113.57      168.21    158.27 o 
  -2   6  27      269.60      148.93    182.60 o 
  -1   6  27       15.37     -253.94    253.94 o 
   0   6  27      314.16      201.17    118.77 o 
   1   6  27       14.62      156.07    135.17 o 
  -7   7  27       10.26      596.40    369.63 o 
  -6   7  27      100.68      128.50    208.68 o 
  -5   7  27      548.50      320.08    182.73 o 
  -4   7  27     1195.66     1019.53    180.35 o 
  -3   7  27     1993.68     2118.91    214.05 o 
  -2   7  27     3966.62     4128.85    225.85 o 
  -1   7  27     3109.33     3297.72    198.24 o 
   0   7  27       69.87      254.56    131.91 o 
   1   7  27      273.72      595.61    150.48 o 
  -6   8  27      202.33      281.42    197.32 o 
  -5   8  27      400.78      427.21    151.10 o 
  -4   8  27       94.52        0.90    163.62 o 
  -3   8  27      197.51      120.70    145.30 o 
  -2   8  27      156.32      263.30    168.12 o 
  -1   8  27      736.92      815.98    155.31 o 
  -9   0  28       39.23     -115.48    386.30 o 
  -8   0  28        0.66     -125.99    184.95 o 
  -7   0  28     1014.17      941.88    181.11 o 
  -6   0  28      637.92      497.80    196.62 o 
  -5   0  28      120.04      115.22    167.63 o 
  -4   0  28        0.90     -371.17    371.17 o 
  -3   0  28     4250.98     4135.93    307.99 o 
  -2   0  28    11722.89    12034.22    452.39 o 
  -1   0  28     4162.67     4361.69    285.44 o 
   0   0  28       58.78      136.90    262.16 o 
   1   0  28      180.86      -30.38    200.91 o 
   2   0  28       63.12      -33.26    300.28 o 
  -9   1  28      158.24      241.77    213.32 o 
  -8   1  28      803.99      885.22    163.27 o 
  -7   1  28     1090.40      969.47    137.20 o 
  -6   1  28      106.50      143.50    239.56 o 
  -5   1  28      409.70      218.18    118.23 o 
  -4   1  28      429.52      365.77    130.79 o 
  -3   1  28     3216.74     3396.19    186.94 o 
  -2   1  28        2.23      -78.37    140.27 o 
  -1   1  28     3511.22     4058.59    215.44 o 
   0   1  28     2122.66     2210.92    172.49 o 
   1   1  28       33.07       28.72    189.24 o 
   2   1  28      260.76      144.85    173.32 o 
  -9   2  28      777.02      726.30    180.57 o 
  -8   2  28      765.95      650.91    240.23 o 
  -7   2  28      419.95      327.89    187.64 o 
  -6   2  28      451.27      364.65    211.99 o 
  -5   2  28      163.00      286.89    148.53 o 
  -4   2  28     3148.13     3508.47    182.30 o 
  -3   2  28     1592.49     1598.49    151.10 o 
  -2   2  28       14.19      -26.23    128.61 o 
  -1   2  28      165.46      -93.80    169.14 o 
   0   2  28     1253.81     1251.62    189.04 o 
   1   2  28      610.84      741.50    164.26 o 
   2   2  28      187.37      316.75    192.35 o 
  -9   3  28      107.74      309.43    175.06 o 
  -8   3  28      332.79      484.13    195.72 o 
  -7   3  28      228.28      434.08    167.38 o 
  -6   3  28     1055.36     1352.17    239.56 o 
  -5   3  28     3049.27     2890.99    203.91 o 
  -4   3  28     1076.85     1118.56    214.10 o 
  -3   3  28       74.68      161.97    208.91 o 
  -2   3  28      499.17      491.02    148.85 o 
  -1   3  28      144.62       92.51    143.40 o 
   0   3  28      710.73      736.21    215.64 o 
   1   3  28     2914.02     3074.55    196.89 o 
   2   3  28     1863.11     2215.02    199.10 o 
  -8   4  28      409.00      597.67    194.02 o 
  -7   4  28      245.56      289.95    208.17 o 
  -6   4  28      320.97      523.81    168.64 o 
  -5   4  28      449.12      444.54    236.74 o 
  -4   4  28     1557.67     1680.81    245.52 o 
  -3   4  28     1277.57     1397.16    189.89 o 
  -2   4  28       12.37       88.14    134.93 o 
  -1   4  28        1.35      157.45    181.03 o 
   0   4  28      392.87      152.39    146.06 o 
   1   4  28     1043.13      770.49    191.10 o 
   2   4  28      148.69        2.30    207.90 o 
  -8   5  28      144.36      322.91    458.91 o 
  -7   5  28       66.79      -90.10    200.18 o 
  -6   5  28      478.43      165.98    185.87 o 
  -5   5  28       40.06     -156.34    216.90 o 
  -4   5  28      192.45      150.20    187.06 o 
  -3   5  28      509.56      558.21    207.63 o 
  -2   5  28       32.20       24.62    159.88 o 
  -1   5  28     1112.01     1258.93    179.48 o 
   0   5  28     1524.19     1256.67    197.30 o 
   1   5  28      226.30       70.96    193.05 o 
  -7   6  28      203.12       50.94    229.25 o 
  -6   6  28       94.14     -137.88    209.74 o 
  -5   6  28        4.62      218.67    211.72 o 
  -4   6  28      122.24      447.42    177.42 o 
  -3   6  28     2147.70     2496.98    403.78 o 
  -2   6  28     5375.94     5610.84    441.73 o 
  -1   6  28     2357.66     2326.61    223.22 o 
   0   6  28       83.09     -237.24    237.24 o 
  -6   7  28        1.51       92.12    219.46 o 
  -5   7  28        7.41       15.53    156.35 o 
  -4   7  28      246.36      267.57    174.98 o 
  -3   7  28      711.16      694.21    156.38 o 
  -2   7  28       42.08        2.13    297.32 o 
  -1   7  28      935.49      625.82    231.52 o 
  -8   1  29     1131.70     1297.77    177.79 o 
  -7   1  29      617.54      563.58    218.34 o 
  -6   1  29        2.68      -99.18    116.36 o 
  -5   1  29        0.04      -46.77    160.72 o 
  -4   1  29      954.94      820.81    176.72 o 
  -3   1  29     2310.01     2486.44    180.48 o 
  -2   1  29     1966.44     1819.60    192.00 o 
  -1   1  29      755.95      590.42    151.99 o 
   0   1  29      231.62       73.77    179.46 o 
   1   1  29       33.48     -144.46    199.91 o 
  -8   2  29      259.78      242.07    219.00 o 
  -7   2  29       55.46       33.58    191.29 o 
  -6   2  29      374.77      -44.56    385.78 o 
  -5   2  29       33.85       18.38    185.74 o 
  -4   2  29      315.72      459.97    175.30 o 
  -3   2  29      116.44      118.10    126.30 o 
  -2   2  29      120.25      119.96    131.42 o 
  -1   2  29      748.08      525.19    198.39 o 
   0   2  29     1375.49     1519.15    201.01 o 
   1   2  29      399.90      420.90    211.52 o 
  -8   3  29       24.64      279.61    197.21 o 
  -7   3  29      752.27      642.22    190.36 o 
  -6   3  29      204.12      241.53    205.31 o 
  -5   3  29       35.53      223.85    201.51 o 
  -4   3  29       18.77      -92.79    208.42 o 
  -3   3  29        5.74      -29.50    259.23 o 
  -2   3  29       32.27      115.23    178.35 o 
  -1   3  29       44.23      -38.20    165.92 o 
   0   3  29      149.20       -7.74    175.71 o 
   1   3  29      369.83      607.46    178.13 o 
  -7   4  29      574.16      866.86    206.40 o 
  -6   4  29       15.72     -143.25    198.49 o 
  -5   4  29      322.46      289.58    214.39 o 
  -4   4  29      618.63      215.52    221.84 o 
  -3   4  29       13.32      -86.18    172.35 o 
  -2   4  29        5.80       11.23    168.33 o 
  -1   4  29       84.43      403.83    191.44 o 
   0   4  29     1760.55     1605.76    162.51 o 
  -6   5  29       88.54      -45.68    218.88 o 
  -5   5  29       70.01       97.81    239.43 o 
  -4   5  29      662.89      695.31    191.91 o 
  -3   5  29      940.96     1284.72    204.91 o 
  -2   5  29      460.19      508.97    231.40 o 
  -1   5  29     1108.90      917.97    283.51 o 
   0   5  29      882.10      848.22    245.28 o 
  -5   6  29        1.71      114.03    227.05 o 
  -4   6  29      399.44      417.91    192.43 o 
  -3   6  29     1209.72     1446.01    177.32 o 
  -2   6  29       35.94     -101.07    149.94 o 
  -7   0  30     3201.43     3774.81    419.87 o 
  -6   0  30      209.91      647.94    244.28 o 
  -5   0  30      183.71     -171.77    171.77 o 
  -4   0  30      216.88      114.21    264.15 o 
  -3   0  30     1745.10     1379.95    557.19 o 
  -2   0  30     4608.81     4503.79    317.94 o 
  -1   0  30     1062.49     1031.62    254.01 o 
   0   0  30       42.42       82.24    254.36 o 
  -7   1  30       19.33      164.87    206.56 o 
  -6   1  30     1425.43     1694.35    202.18 o 
  -5   1  30      487.13      315.21    198.97 o 
  -4   1  30      171.64      118.69    189.28 o 
  -3   1  30     1475.30     1521.25    168.36 o 
  -2   1  30       88.13       71.82    263.35 o 
  -1   1  30     1731.30     1652.63    181.43 o 
   0   1  30     1440.28     1457.63    168.13 o 
  -7   2  30      284.77      528.10    265.63 o 
  -6   2  30       44.19      135.84    255.71 o 
  -5   2  30      215.61      300.52    198.44 o 
  -4   2  30      740.81      883.28    157.49 o 
  -3   2  30       16.68      135.75    133.21 o 
  -2   2  30       68.52       88.09    141.46 o 
  -1   2  30      321.89      169.14    160.49 o 
   0   2  30     1285.63     1181.08    195.55 o 
  -6   3  30      242.20      372.53    193.37 o 
  -5   3  30      116.33      196.54    187.96 o 
  -4   3  30        3.72      -64.55    170.49 o 
  -3   3  30      281.27      589.21    240.40 o 
  -2   3  30      114.31       54.74    221.96 o 
  -1   3  30      187.74      123.07    149.16 o 
  -6   4  30       69.69      467.33    236.66 o 
  -5   4  30        3.95     -172.92    172.92 o 
  -4   4  30      257.64       48.60    250.06 o 
  -3   4  30       50.32     -100.42    202.69 o 
  -2   4  30       19.04      -76.18    218.77 o 
  -1   4  30      446.43      703.58    303.86 o 
  -4   5  30      369.59      174.23    215.25 o 
  -3   5  30      598.64      651.16    237.11 o 
  -5   1  31        2.37      115.95    198.14 o 
  -4   1  31       68.80      -72.30    179.26 o 
  -3   1  31      335.67      505.94    153.07 o 
  -2   1  31      624.13      597.13    156.42 o 
  -5   2  31      461.67       18.65    383.91 o 
  -4   2  31      105.62      312.71    223.49 o 
  -3   2  31        5.76       37.89    159.84 o 
  -2   2  31      136.09      -46.95    194.30 o 
                                                 
